# Supplementary material for: Dark Matter Carried by Sinorhizobium meliloti phiLM21-like Prophages
Source: Int J Mol Sci. 2025 Sep 6;26(17):8704. doi: 10.3390/ijms26178704 (PMC12429752; doi:10.3390/ijms26178704)
Supplement: Supplementary file 1 [file ijms-26-08704-s001.zip]

Archive with 5 entries (5 files):
- Table S2. Detailed blastn alignment of phiLM21-LPhs and phiLM21 results.xlsx
- Table S5. phiLM21 proteins encoded by ORFs in phiLM21-like prophages (phiLM21-LPhs) as annotated by PHASTEST.xlsx
- Table S6. ORFs of phiLM21-like phages whose products correspond to proteins of other phages.xlsx
- Table S9. ORFs of phiLM21-LPhs whose products correspond to bacterial proteins.xlsx
- Tables S1, S3, S4, S7, S8.pdf
