# Supplementary material for: Dark Matter Carried by Sinorhizobium meliloti phiLM21-like Prophages
Source: Int J Mol Sci. 2025 Sep 6;26(17):8704. doi: 10.3390/ijms26178704 (PMC12429752; doi:10.3390/ijms26178704)
Supplement: Supplementary file 1 [file ijms-26-08704-s001.zip › Table S2. Detailed blastn alignment of phiLM21-LPhs and phiLM21 results.xlsx]

## Sheet: Table S2
Table S2. Detailed blastn alignment of phiLM21-LPhs and phiLM21 results
qseqid	sseqid	pident	length	qlen	slen	qstart	qend	sstart	send
phiLM21 (NC_029046.1)	phiRRI128-016	84.722	6107	50827	51898	22073	28119	21510	27559			Designations:
phiLM21 (NC_029046.1)	phiRRI128-016	78.834	2556	50827	51898	4864	7390	6126	8655			qseqid	genome of the phiLM21 (NC_029046.1)
phiLM21 (NC_029046.1)	phiRRI128-016	79.119	2088	50827	51898	16866	18942	16382	18456			sseqid	the phiLM21-like prophage employed for the alignment
phiLM21 (NC_029046.1)	phiRRI128-016	79.428	1468	50827	51898	34969	36424	33839	35294			pident	percent of identity of nucleotide sequences
phiLM21 (NC_029046.1)	phiRRI128-016	84.322	1467	50827	51898	46228	47671	48026	49477			length	nucleotide sequence alignment length
phiLM21 (NC_029046.1)	phiRRI128-016	83.013	1042	50827	51898	30237	31271	29476	30510			qlen	length of phiLM21 in bp (qseqid)
phiLM21 (NC_029046.1)	phiRRI128-016	79.689	837	50827	51898	28533	29362	27960	28789			slen	length of phiLM21-like prophages in bp (sseqid)
phiLM21 (NC_029046.1)	phiRRI128-016	80.702	684	50827	51898	15722	16387	15346	16023			qstart	start position of the alignment sequence in the phiLM21 genome (qseqid)
phiLM21 (NC_029046.1)	phiRRI128-016	79.259	675	50827	51898	31290	31952	30643	31309			qend	end position of the alignment sequence in the phiLM21 genome (qseqid)
phiLM21 (NC_029046.1)	phiRRI128-016	77.953	254	50827	51898	13567	13813	13190	13439			sstart	start position of the alignment sequence in the phiLM21-like prophage (sseqid)
phiLM21 (NC_029046.1)	phiM162-016	82.17	7347	50827	53422	22085	29353	22967	30207			send	end position of the alignment sequence in the phiLM21-like prophage (sseqid)
phiLM21 (NC_029046.1)	phiM162-016	80.226	3722	50827	53422	30239	33926	30686	34366
phiLM21 (NC_029046.1)	phiM162-016	77.459	1464	50827	53422	34969	36424	34561	36016
phiLM21 (NC_029046.1)	phiM162-016	83.868	998	50827	53422	46211	47207	48260	49250
phiLM21 (NC_029046.1)	phiM162-016	79.681	251	50827	53422	13568	13807	14305	14545
phiLM21 (NC_029046.1)	phiLPU88-031	82.173	7371	50827	53459	22072	29353	18078	25338
phiLM21 (NC_029046.1)	phiLPU88-031	78.062	3747	50827	53459	30235	33926	26145	29843
phiLM21 (NC_029046.1)	phiLPU88-031	79.227	1449	50827	53459	34985	36424	30054	31493
phiLM21 (NC_029046.1)	phiLPU88-031	83.749	1003	50827	53459	46208	47207	43018	44013
phiLM21 (NC_029046.1)	phiRm41-016	77.387	5289	50827	51921	24165	29362	24444	29608
phiLM21 (NC_029046.1)	phiRm41-016	78.234	3749	50827	51921	30237	33926	30230	33927
phiLM21 (NC_029046.1)	phiRm41-016	79.277	1467	50827	51921	34969	36424	34122	35577
phiLM21 (NC_029046.1)	phiRm41-016	72.727	1100	50827	51921	40079	41160	39243	40324
phiLM21 (NC_029046.1)	phiRm41-016	84.661	1004	50827	51921	46208	47206	47086	48081
phiLM21 (NC_029046.1)	phiRm41-016	79.286	700	50827	51921	13575	14258	12875	13565
phiLM21 (NC_029046.1)	phiUSDA1021-016	76.895	4947	50827	52859	24165	29024	26196	31020
phiLM21 (NC_029046.1)	phiUSDA1021-016	78.068	3748	50827	52859	30235	33926	32720	36418
phiLM21 (NC_029046.1)	phiUSDA1021-016	79.187	1451	50827	52859	34985	36424	36629	38068
phiLM21 (NC_029046.1)	phiUSDA1021-016	84.785	999	50827	52859	46211	47208	48704	49695
phiLM21 (NC_029046.1)	phiUSDA1021-016	80.495	728	50827	52859	13542	14253	13977	14695
phiLM21 (NC_029046.1)	phiUSDA1021-016	81.35	311	50827	52859	18490	18797	19476	19782
phiLM21 (NC_029046.1)	phiUSDA1021-016	74.172	302	50827	52859	47719	48017	50144	50442
phiLM21 (NC_029046.1)	phiM270-016	77.525	3742	50827	52173	30239	33926	28368	32062
phiLM21 (NC_029046.1)	phiM270-016	75.766	2121	50827	52173	24372	26443	22975	25047
phiLM21 (NC_029046.1)	phiM270-016	79.628	1453	50827	52173	34985	36424	32273	33712
phiLM21 (NC_029046.1)	phiM270-016	84.684	1012	50827	52173	46201	47207	47352	48354
phiLM21 (NC_029046.1)	phiM270-016	80.16	998	50827	52173	28372	29362	26908	27898
phiLM21 (NC_029046.1)	phiM270-016	79.797	787	50827	52173	13486	14253	13315	14089
phiLM21 (NC_029046.1)	phiM270-016	79.82	778	50827	52173	15722	16480	15637	16407
phiLM21 (NC_029046.1)	phiM270-016	82.154	325	50827	52173	12069	12391	12177	12499
phiLM21 (NC_029046.1)	phiBIM-B-442D-016	78.503	3740	50827	52574	30238	33919	30986	34673
phiLM21 (NC_029046.1)	phiBIM-B-442D-016	78.458	1453	50827	52574	34985	36424	34892	36331
phiLM21 (NC_029046.1)	phiBIM-B-442D-016	83.825	983	50827	52574	46228	47207	47481	48454
phiLM21 (NC_029046.1)	phiBIM-B-442D-016	80.398	704	50827	52574	13568	14253	14029	14721
phiLM21 (NC_029046.1)	phiBIM-B-442D-016	77.597	308	50827	52574	29053	29358	29988	30292
phiLM21 (NC_029046.1)	phiBIM-B-442D-016	77	300	50827	52574	47719	48017	48900	49198
phiLM21 (NC_029046.1)	phiBIM-B-442D-016	92.063	63	50827	52574	21800	21862	21826	21888
phiLM21 (NC_029046.1)	phiAK83-016	79.248	3725	50827	52890	30239	33926	29774	33454
phiLM21 (NC_029046.1)	phiAK83-016	76.393	1059	50827	52890	29118	30162	28688	29729
phiLM21 (NC_029046.1)	phiAK83-016	85.031	982	50827	52890	46228	47208	46952	47926
phiLM21 (NC_029046.1)	phiAK83-016	78.863	563	50827	52890	11517	12072	11745	12300
phiLM21 (NC_029046.1)	phiAK83-016	80.34	529	50827	52890	34969	35496	33649	34176
phiLM21 (NC_029046.1)	phiAK83-016	80.162	247	50827	52890	13567	13807	13688	13927
phiLM21 (NC_029046.1)	phiCXM1-105-039	88.212	2002	50827	53952	22076	24069	21121	23115
phiLM21 (NC_029046.1)	phiCXM1-105-039	80.164	1825	50827	53952	46211	48017	46707	48513
phiLM21 (NC_029046.1)	phiCXM1-105-039	78.614	332	50827	53952	13486	13807	10160	10481
phiLM21 (NC_029046.1)	phiCXM1-105-039	77.707	314	50827	53952	29053	29362	29096	29405
phiLM21 (NC_029046.1)	phiLPU88-039	77.471	2570	50827	52687	4858	7390	4546	7075
phiLM21 (NC_029046.1)	phiLPU88-039	85.729	981	50827	52687	46228	47207	44205	45178
phiLM21 (NC_029046.1)	phiLPU88-039	77.707	314	50827	52687	29053	29362	26074	26383
phiLM21 (NC_029046.1)	phiLPU88-039	81.224	245	50827	52687	13568	13807	10649	10887
phiLM21 (NC_029046.1)	phiLPU88-039	92.063	63	50827	52687	21800	21862	18001	18063
phiLM21 (NC_029046.1)	phi1132-039	77.471	2570	50827	53994	4858	7390	4546	7075
phiLM21 (NC_029046.1)	phi1132-039	85.729	981	50827	53994	46228	47207	44205	45178
phiLM21 (NC_029046.1)	phi1132-039	77.707	314	50827	53994	29053	29362	26074	26383
phiLM21 (NC_029046.1)	phi1132-039	81.224	245	50827	53994	13568	13807	10649	10887
phiLM21 (NC_029046.1)	phi1132-039	92.063	63	50827	53994	21800	21862	18001	18063
phiLM21 (NC_029046.1)	phiKH35c-039	78.376	2562	50827	53179	4856	7390	5438	7975
phiLM21 (NC_029046.1)	phiKH35c-039	84.693	993	50827	53179	46216	47204	45745	46727
phiLM21 (NC_029046.1)	phiKH35c-039	79.758	331	50827	53179	13486	13809	12078	12401
phiLM21 (NC_029046.1)	phiKH35c-039	80.4	250	50827	53179	29115	29362	29608	29855
phiLM21 (NC_029046.1)	phiUSDA1157-039	78.23	2508	50827	52792	4919	7390	4800	7280
phiLM21 (NC_029046.1)	phiUSDA1157-039	84.178	986	50827	52792	46228	47207	45080	46053
phiLM21 (NC_029046.1)	phiUSDA1157-039	78.947	304	50827	52792	29053	29353	28267	28567
phiLM21 (NC_029046.1)	phiUSDA1157-039	80.567	247	50827	52792	13568	13807	12499	12737
phiLM21 (NC_029046.1)	phiUSDA1157-039	94.118	68	50827	52792	21800	21867	20190	20257
phiLM21 (NC_029046.1)	phiS35m-039	80.4	250	50827	53953	29115	29362	29423	29670
phiLM21 (NC_029046.1)	phiS35m-039	82.083	240	50827	53953	13574	13807	12160	12392
phiLM21 (NC_029046.1)	phiS35m-039	77.581	2422	50827	53953	16866	19265	15825	18228
phiLM21 (NC_029046.1)	phiS35m-039	83.845	978	50827	53953	46228	47204	46966	47936
phiLM21 (NC_029046.1)	phiSM11-017	79.517	1284	50827	50865	570	1846	209	1485
phiLM21 (NC_029046.1)	phiSM11-017	84.369	998	50827	50865	46211	47204	44266	45253
phiLM21 (NC_029046.1)	phiSM11-017	74.057	848	50827	50865	47196	48024	45564	46397
phiLM21 (NC_029046.1)	phiSM11-017	78.704	540	50827	50865	11539	12072	10666	11199
phiLM21 (NC_029046.1)	phiSM11-017	96.875	64	50827	50865	6	69	1	64
phiLM21 (NC_029046.1)	phiT073-031	83.964	1004	50827	55070	46208	47206	49622	50616
phiLM21 (NC_029046.1)	phiT073-031	76.888	437	50827	55070	16372	16803	16091	16518
phiLM21 (NC_029046.1)	phiT073-031	81.35	311	50827	55070	18490	18797	17813	18119
phiLM21 (NC_029046.1)	phiT073-031	79.051	253	50827	55070	13568	13807	11882	12126
phiLM21 (NC_029046.1)	phiT073-031	79.787	94	50827	55070	47506	47596	50850	50940
phiLM21 (NC_029046.1)	phiT073-031	95.455	66	50827	55070	21802	21867	23509	23574
phiLM21 (NC_029046.1)	phiKH46-039	86.169	1005	50827	53258	46208	47208	46337	47333
phiLM21 (NC_029046.1)	phiKH46-039	80.06	336	50827	53258	13486	13807	10148	10477
phiLM21 (NC_029046.1)	phiKH46-039	75.667	300	50827	53258	47719	48017	47778	48076
phiLM21 (NC_029046.1)	phiKH46-039	78.292	281	50827	53258	29083	29362	28660	28939
phiLM21 (NC_029046.1)	phiAK555-039	84.521	982	50827	50261	46228	47206	44255	45228
phiLM21 (NC_029046.1)	phiAK555-039	77.389	314	50827	50261	29053	29362	26267	26576
phiLM21 (NC_029046.1)	phiAK555-039	79.283	251	50827	50261	13568	13807	9574	9814
phiLM21 (NC_029046.1)	phiRm41-039	84.521	982	50827	53565	46228	47206	46767	47740
phiLM21 (NC_029046.1)	phiRm41-039	77.389	314	50827	53565	29053	29362	28778	29087
phiLM21 (NC_029046.1)	phiRm41-039	81.124	249	50827	53565	13568	13809	13448	13689
phiLM21 (NC_029046.1)	phiRMO17-039	84.394	1006	50827	52040	46208	47208	45118	46114
phiLM21 (NC_029046.1)	phiRMO17-039	77.707	314	50827	52040	29053	29362	28167	28476
phiLM21 (NC_029046.1)	phiRMO17-039	81.522	184	50827	52040	13626	13807	10274	10454
phiLM21 (NC_029046.1)	phiAK21-039	85.427	995	50827	52989	46211	47204	46863	47850
phiLM21 (NC_029046.1)	phiAK21-039	81.102	254	50827	52989	13568	13813	9195	9441
phiLM21 (NC_029046.1)	phiAK21-039	80	250	50827	52989	29115	29362	29359	29606
phiLM21 (NC_029046.1)	phiUSDA1021-039	83.64	978	50827	53485	46228	47204	46904	47874
phiLM21 (NC_029046.1)	phiUSDA1021-039	82.096	229	50827	53485	13568	13790	12292	12514
phiLM21 (NC_029046.1)	phiUSDA1021-039	83.721	129	50827	53485	46201	46326	45644	45771
phiLM21 (NC_029046.1)	phiM270-031	85.076	985	50827	55743	46228	47207	47795	48768
phiLM21 (NC_029046.1)	phiM270-031	81.048	248	50827	55743	13568	13809	12214	12456
phiLM21 (NC_029046.1)	phiBIM-B-442D-039	85.378	978	50827	54659	46228	47204	47511	48481
phiLM21 (NC_029046.1)	phiBIM-B-442D-039	79.508	244	50827	54659	29121	29362	29069	29310
phiLM21 (NC_029046.1)	phiSM11-031	84.517	1014	50827	54164	46201	47207	45609	46611
phiLM21 (NC_029046.1)	phiSM11-031	84.783	184	50827	54164	13626	13807	12230	12410
