# Supplementary material for: Dark Matter Carried by Sinorhizobium meliloti phiLM21-like Prophages
Source: Int J Mol Sci. 2025 Sep 6;26(17):8704. doi: 10.3390/ijms26178704 (PMC12429752; doi:10.3390/ijms26178704)
Supplement: Supplementary file 1 [file ijms-26-08704-s001.zip › Table S5. phiLM21 proteins encoded by ORFs in phiLM21-like prophages (phiLM21-LPhs) as annotated by PHASTEST.xlsx]

## Sheet: Table S5
Table S5. phiLM21 proteins encoded by ORFs in phiLM21-like prophages (phiLM21-LPhs) as annotated by PHASTEST
phiLM21					Groups of phiLM21-like prophages based on sequence similarity and coverage vs. phiLM21 phage
					Group-1						Group-2									Group-3
					phiRRI128-016	phiM162-016	phiLPU88-031	phiRm41-016	phiUSDA1021-016	phiM270-016	phiBIM-B-442D-016	phiAK83-016	phiCXM1-105-039	phiLPU88-039	phi1132-039	phiKH35c-039	phiUSDA1157-039	phiS35m-039	phiSM11-017	phiT073-031	phiKH46-039	phiAK555-039	phiRm41-039	phiRMO17-039	phiAK21-039	phiUSDA1021-039	phiM270-031	phiBIM-B-442D-039	phiSM11-031
Gene group of phage origin	protein_id	locus_tag	old_locus_tag	product	PHASTEST E-value	PHASTEST E-value	PHASTEST E-value	PHASTEST E-value	PHASTEST E-value	PHASTEST E-value	PHASTEST E-value	PHASTEST E-value	PHASTEST E-value	PHASTEST E-value	PHASTEST E-value	PHASTEST E-value	PHASTEST E-value	PHASTEST E-value	PHASTEST E-value	PHASTEST E-value	PHASTEST E-value	PHASTEST E-value	PHASTEST E-value	PHASTEST E-value	PHASTEST E-value	PHASTEST E-value	PHASTEST E-value	PHASTEST E-value	PHASTEST E-value
Genes of early expression	YP_009221472.1	AWJ26_gp01	phiLM21_p001	integrase															0													Designations:
	YP_009221473.1	AWJ26_gp02	phiLM21_p002	excisionase																													Integrase
	YP_009221474.1	AWJ26_gp03	phiLM21_p003	hypothetical protein																													Phage-like protein
	YP_009221475.1	AWJ26_gp04	phiLM21_p004	HNH endonuclease	1.3e-24																												Inhibitor protein
	YP_009221476.1	AWJ26_gp05	phiLM21_p005	hypothetical protein																													Endonuclease
	YP_009221477.1	AWJ26_gp06	phiLM21_p006	hypothetical protein																													Hypothetical protein
	YP_009221478.1	AWJ26_gp07	phiLM21_p007	NinB/Orf homologous recombination mediator																													Exonuclease
	YP_009221479.1	AWJ26_gp08	phiLM21_p008	exonuclease	1.26e-135									2.11e-138	2.11e-138	5.75e-139	3.17e-128																Membrane protein
	YP_009221480.1	AWJ26_gp09	phiLM21_p009	Erf-like ssDNA annealing protein	7.55e-157	5.15e-49								1.01e-138	1.01e-138	1.14e-151	1.79e-161		1.54e-39														Regulatory protein
	YP_009221481.1	AWJ26_gp10	phiLM21_p010	hypothetical protein	9.18e-151	1.29e-56								2.02e-151	2.02e-151	1.96e-146	1.93e-142		8.96e-51														DNA Helicase
	YP_009221482.1	AWJ26_gp11	phiLM21_p011	membrane protein	2.19e-08	1.7e-31	6.98e-27	5.33e-10	2.29e-28	3.81e-28	2.22e-30	5.34e-29	1.79e-26	9.83e-08	9.83e-08	9.83e-08	9.83e-08	5.77e-08	6.61e-26	9.56e-29	2.18e-26	2.61e-25	2.18e-26	8.9e-27		8.63e-08	6e-24	9.83e-08	2.13e-09				Replication protein
	YP_009221483.1	AWJ26_gp12	phiLM21_p012	hypothetical protein					3.42e-39	3.42e-39										2.19e-39													Terminase
	YP_009221484.1	AWJ26_gp13	phiLM21_p013	hypothetical protein																													Portal protein
	YP_009221485.1	AWJ26_gp14	phiLM21_p014	hypothetical protein					3.31e-22			3.31e-22				1.12e-23																	Head protein
	YP_009221486.1	AWJ26_gp15	phiLM21_p015	hypothetical protein	2.69e-08						4.67e-10																						Tail protein
	YP_009221487.1	AWJ26_gp16	phiLM21_p016	HNH endonuclease																													Fiber protein
	YP_009221488.1	AWJ26_gp17	phiLM21_p017	hypothetical protein			3.12e-16	2.5e-29	5.54e-30	3.08e-19	2.57e-18	3.22e-19								1.51e-29				2.45e-29
	YP_009221489.1	AWJ26_gp18	phiLM21_p018	hypothetical protein
	YP_009221490.1	AWJ26_gp19	phiLM21_p019	XRE family transcriptional regulator
	YP_009221491.1	AWJ26_gp20	phiLM21_p20	putative Cro-like protein									7.46e-15				7.46e-15	7.46e-15			7.46e-15		7.46e-15			7.46e-15
	YP_009221492.1	AWJ26_gp21	phiLM21_p021	HNH endonuclease								9e-115							3.12e-114
	YP_009221493.1	AWJ26_gp22	phiLM21_p022	hypothetical protein	1.34e-17			1.64e-74		5e-60		4.58e-14							5.84e-15		1.48e-15		6.3e-18			1.81e-17
	YP_009221494.1	AWJ26_gp23	phiLM21_p023	hypothetical protein																									1.13e-11
	YP_009221495.1	AWJ26_gp24	phiLM21_p024	hypothetical protein				5.03e-60	5.03e-60	5.03e-60	4.21e-61					3.29e-07							1.29e-06
	YP_009221496.1	AWJ26_gp25	phiLM21_p025	queuine tRNA-ribosyltransferase
	YP_009221497.1	AWJ26_gp26	phiLM21_p026	hypothetical protein									4.12e-77
	YP_009221498.1	AWJ26_gp27	phiLM21_p027	DNA methyltransferase	7.7e-129					1.13e-128								6.64e-144
	YP_009221499.1	AWJ26_gp28	phiLM21_p028	hypothetical protein		3.26e-32	0			1.41e-13	3.92e-30	2.54e-32	3.66e-14	3.26e-32	3.26e-32		6.08e-14	6.56e-33	1.19e-30	2.54e-30	3.55e-13	1.65e-12	3.98e-14	3.09e-13	7.76e-14	6.48e-14	6.08e-14	3.47e-13	5.7e-34
	YP_009221500.1	AWJ26_gp29	phiLM21_p029	hypothetical protein																7.94e-37
	YP_009221501.1	AWJ26_gp30	phiLM21_p030	hypothetical protein	1.32e-33						4.96e-34							1.32e-33
	YP_009221502.1	AWJ26_gp31	phiLM21_p031	DnaB-like replicative helicase	0						0							0
	YP_009221503.1	AWJ26_gp32	phiLM21_p032	primosomal protein	4.79e-154				1.14e-59		5.89e-70							4.84e-151		1.75e-59
	YP_009221504.1	AWJ26_gp33	phiLM21_p033	chromosomal replication initiator protein DnaA
	YP_009221505.1	AWJ26_gp34	phiLM21_p034	transcription antiterminator	1.99e-42	3.86e-42	3.47e-43	6.43e-44	3.05e-43	3.36e-12	1.95e-43	5.67e-43	8.58e-42	3.56e-45	3.56e-45	2.19e-43	2.75e-42	5.85e-42	1.07e-43	5.92e-43	8.77e-44	1.4e-42	4.53e-43	1.93e-41	1.6e-23	7.95e-24	6.16e-44	2.75e-42	1.07e-44
	YP_009221506.1	AWJ26_gp35	phiLM21_p035	HNH endonuclease
	YP_009221507.1	AWJ26_gp72	phiLM21_p037	hypothetical protein
Genes of late expression	YP_009221508.1	AWJ26_gp71	phiLM21_p038	terminase small subunit	7.12e-145	4.67e-144	2.08e-144				4.4e-37	1.75e-39	7.12e-145	3.1e-37	3.1e-37		2.61e-38				1.41e-37	1.1e-38	1.1e-38	6.74e-38	2.61e-38	2.61e-38	2.61e-38	2.61e-38	2.61e-38
	YP_009221509.1	AWJ26_gp70	phiLM21_p039	terminase large subunit	0	0	0						0
	YP_009221510.1	AWJ26_gp69	phiLM21_p040	portal protein	0	0	0	0	0	0
	YP_009221511.1	AWJ26_gp68	phiLM21_p041	hypothetical protein	0	0	0	0	0	1.67e-179
	YP_009221512.1	AWJ26_gp67	phiLM21_p042	head decoration	1.58e-73	8.86e-72	6.46e-72	6.46e-72	5.28e-71
	YP_009221513.1	AWJ26_gp66	phiLM21_p043	virion structural protein	0	0	0	0	0	1.53e-20
	YP_009221514.1	AWJ26_gp65	phiLM21_p044	hypothetical protein	5.72e-09	2.06e-33	3.81e-33	3.75e-34	3.75e-34	1.77e-17
	YP_009221515.1	AWJ26_gp64	phiLM21_p045	head-tail adaptor Ad1	1.96e-95	1.8e-98	4.75e-99	1.09e-99	1e-97	4.45e-100			2.96e-33								2.28e-16	2.21e-28	4.52e-34			1.61e-33	2.36e-30
	YP_009221516.1	AWJ26_gp63	phiLM21_p046	head closure Hc1													1.89e-58
	YP_009221517.1	AWJ26_gp62	phiLM21_p047	hypothetical protein								2.31e-35
	YP_009221518.1	AWJ26_gp61	phiLM21_p048	hypothetical protein	9.74e-10	3.91e-07	5.42e-10	2.63e-10	2.72e-08	1.46e-08	2.95e-09	9.68e-22
	YP_009221519.1	AWJ26_gp60	phiLM21_p049	hypothetical protein	8.36e-06	4.33e-38	3.39e-31	3.49e-06	1.17e-05	5.02e-35	9.83e-07	4e-34
	YP_009221520.1	AWJ26_gp59	phiLM21_p050	head morphogenesis	0	0	0	0	0	0	0	0	4.29e-97	2.97e-97	2.97e-97	1.25e-98	2.64e-97	3.61e-97	1.78e-91	1.03e-97	6.6e-96	4.93e-96	4.93e-96	2.63e-96	1.59e-96	7.94e-97	2.78e-101	2.97e-97	3.53e-98
	YP_009221521.1	AWJ26_gp58	phiLM21_p051	hypothetical protein	7.29e-91	5.12e-88	4.04e-90	1.21e-87	2.31e-88	1.83e-87	7.11e-89	4.29e-86	1.14e-23						6.76e-24							8.88e-24	1.14e-23
	YP_009221522.1	AWJ26_gp57	phiLM21_p052	tail terminator	1.97e-52	1.37e-87	1.62e-49	7.13e-50	3.07e-49	4.24e-50	6.61e-50	1.65e-88	1.39e-05	6.9e-07	6.9e-07				4.61e-07		2.11e-08	2.11e-08	2.11e-08	8.84e-06	6.6e-06	9.45e-07	5.7e-07		8.2e-07
	YP_009221523.1	AWJ26_gp56	phiLM21_p053	tail fiber protein	1.02e-146	3.56e-149	3.62e-147	9.05e-148	1.53e-147	5.67e-147	1.74e-147	4.85e-148				3.42e-11				2.31e-11
	YP_009221524.1	AWJ26_gp55	phiLM21_p054	hypothetical protein	2.42e-62	2.34e-62	8.09e-62	1.84e-63	2.57e-64	1.73e-62	2.57e-64	2.4e-61
	YP_009221525.1	AWJ26_gp54	phiLM21_p055	hypothetical protein			1.53e-43	1.53e-43	1.03e-43	1.34e-43
	YP_009221526.1	AWJ26_gp53	phiLM21_p056	hypothetical protein
	YP_009221527.1	AWJ26_gp52	phiLM21_p057	tail length tape measure protein	0	0	0	0	0	0	0	0	6.46e-22	3.95e-21	4.05e-21	2.86e-18	3.26e-21	1.66e-21	1.06e-21		1.63e-21	6.19e-22	6.08e-22	2.26e-21	6.29e-22	2.49e-21	1.37e-20	2.47e-21	7.67e-22
	YP_009221528.1	AWJ26_gp51	phiLM21_p058	tail protein	1.72e-131	1.57e-129	1.63e-129	2.9e-131	2.81e-132	3.06e-131	1.4e-130	1.1e-127				4.58e-126
	YP_009221529.1	AWJ26_gp50	phiLM21_p059	tail protein	7.56e-107	6.36e-107	2.83e-108	5.76e-109	1.29e-105	5.4e-108	1.06e-107	8.82e-107				2.43e-108
	YP_009221530.1	AWJ26_gp49	phiLM21_p060	hypothetical protein	3.96e-46	3.25e-47	1.12e-45	3.26e-45	1.34e-44	5.53e-46	9.36e-48	2.02e-47				1.17e-46
	YP_009221531.1	AWJ26_gp48	phiLM21_p061	tail fiber protein	0	0	0	0	0	0	0	0				0
	YP_009221532.1	AWJ26_gp47	phiLM21_p062	tail fiber protein			2.97e-73
	YP_009221533.1	AWJ26_gp46	phiLM21_p063	FkbM family methyltransferase
	YP_009221534.1	AWJ26_gp45	phiLM21_p064	hypothetical protein
	YP_009221535.1	AWJ26_gp44	phiLM21_p065	chitinase	0							0					0			0					0		0
	YP_009221536.1	AWJ26_gp43	phiLM21_p066	hypothetical protein	8.04e-32																				3.82e-35
	YP_009221537.1	AWJ26_gp42	phiLM21_p067	hypothetical protein
	YP_009221538.1	AWJ26_gp41	phiLM21_p068	membrane protein	1.13e-13							1.87e-60					8.32e-59			9.79e-59					2.24e-58		2.67e-57
Genes of early expression	YP_009221539.1	AWJ26_gp40	phiLM21_p069	hypothetical protein
	YP_009221540.1	AWJ26_gp39	phiLM21_p070	hypothetical protein
	YP_009221541.1	AWJ26_gp38	phiLM21_p071	hypothetical protein
	YP_009221542.1	AWJ26_gp37	phiLM21_p072	hypothetical protein
	YP_009221543.1	AWJ26_gp36	phiLM21_p073	non-homologous end-joining DNA ligase	3.53e-145															3.69e-145
