# Supplementary material for: Dark Matter Carried by Sinorhizobium meliloti phiLM21-like Prophages
Source: Int J Mol Sci. 2025 Sep 6;26(17):8704. doi: 10.3390/ijms26178704 (PMC12429752; doi:10.3390/ijms26178704)
Supplement: Supplementary file 1 [file ijms-26-08704-s001.zip › Table S6. ORFs of phiLM21-like phages whose products correspond to proteins of other phages.xlsx]

## Sheet: Table S6A
Table S6A. Functional prediction of proteins encoded by open reading frames (ORFs) in phiLM21-like prophages using PHASTEST
Domain	Class	Taxonomy of the bacterial host	Bacterial host	Phage	phiLM21-like phages
					Group1						Group2									Group3
					phiRRI128-016	phiM162-016	phiLPU88-031	phiRm41-016	phiUSDA1021-016	phiM270-016	phiBIM-B-442D-016	phiAK83-016	phiCXM1-105-039	phiLPU88-039	phi1132-039	phiKH35c-039	phiUSDA1157-039	phiS35m-039	phiSM11-017	phiT073-031	phiKH46-039	phiAK555-039	phiRm41-039	phiRMO17-039	phiAK21-039	phiUSDA1021-039	phiM270-031	phiBIM-B-442D-039	phiSM11-031		Designations:
Bacteria	Alphaproteobacteria	Bacteria; Pseudomonadati; Pseudomonadota; Alphaproteobacteria; Hyphomicrobiales; Rhizobiaceae; Agrobacterium; Agrobacterium tumefaciens complex	Agrobacterium tumefaciens	PHAGE_Agroba_7_7_1_NC_019519		HP	HP					HP		HP	HP		HP			HP							HP; HP;				HP	hypotetical protein
Bacteria	Alphaproteobacteria	Bacteria; Pseudomonadati; Pseudomonadota; Alphaproteobacteria; Rhodospirillales; Azospirillaceae; Azospirillum	Azospirillum brasilense	PHAGE_Azospi_Cd_NC_010355	phage protein	phage protein	integrase; HP	HP	HP; HP	HP; HP; HP	HP; HP; phage protein	phage protein; HP	integrase; HP	integrase; phage protein	integrase; phage protein	integrase	integrase; HP;	integrase; HP; phage protein	phage protein	integrase; HP; HP;	integrase; HP	integrase; HP;	integrase; HP	integrase; HP;		integrase; HP	integrase	integrase; HP	integrase
Bacteria	Alphaproteobacteria	Bacteria; Pseudomonadati; Pseudomonadota; Alphaproteobacteria; Hyphomicrobiales; Brucellaceae; Brucella	Brucella abortus; Brucella melitensis; Brucella suis; Brucella sp.; Brucella pinnipedialis B2/94; Brucella microti CCM 4915	PHAGE_Brucel_BiPBO1_NC_031264	prophage repressor	prophage repressor	prophage repressor	prophage repressor; transcriptional repressor	prophage repressor			prophage repressor				prophage repressor			prophage repressor; HNH endonuclease					prophage repressor					prophage repressor
Bacteria	Alphaproteobacteria	Bacteria; Pseudomonadati; Pseudomonadota; Alphaproteobacteria; Hyphomicrobiales; Brucellaceae; Brucella	Brucella abortus; Brucella melitensis; Brucella suis;	PHAGE_Brucel_Pr_NC_019447			putative GcrA-like protein	putative GcrA-like protein	putative GcrA-like protein			putative GcrA-like protein	putative GcrA-like protein			putative GcrA-like protein			putative GcrA-like protein	putative GcrA-like protein	putative GcrA-like protein	putative GcrA-like protein	putative GcrA-like protein	putative GcrA-like protein		putative GcrA-like protein	putative GcrA-like protein		putative GcrA-like protein
Bacteria	Alphaproteobacteria	Bacteria; Pseudomonadati; Pseudomonadota; Alphaproteobacteria; Caulobacterales; Caulobacteraceae; Caulobacter; Caulobacter vibrioides	Caulobacter vibrioides CB15	PHAGE_Caulob_CcrBL9_NC_048047		HP				HP	HP; HP; HP; HP	HP							HP								HP		HP
Bacteria	Alphaproteobacteria	Bacteria; Pseudomonadati; Pseudomonadota; Alphaproteobacteria; Caulobacterales; Caulobacteraceae; Caulobacter; Caulobacter vibrioides	Caulobacter vibrioides CB15	PHAGE_Caulob_Cr30_NC_025422		integrase		integrase	integrase	integrase	integrase	integrase
Bacteria	Alphaproteobacteria	Bacteria; Pseudomonadati; Pseudomonadota; Alphaproteobacteria; Caulobacterales; Caulobacteraceae; Caulobacter	Caulobacter vibrioides	PHAGE_Caulob_Sansa_NC_047756					HP		HP; HP; HP; HP									HP	HP		HP	HP		HP
Bacteria	Alphaproteobacteria	Bacteria; Pseudomonadati; Pseudomonadota; Alphaproteobacteria; Rhodobacterales; Paracoccaceae; Paracoccus	Paracoccus marinus	PHAGE_Paraco_Shpa_NC_041868		restriction endonuclease-like			HP	restriction endonuclease-like	restriction endonuclease-like; HP	restriction endonuclease-like	tail-like protein	tail-like protein	tail-like protein	restriction endonuclease-like	tail-like protein	tail-like protein	tail-like protein		tail-like protein; HP;	tail-like protein	tail-like protein	tail-like protein	tail-like protein	tail-like protein	tail-like protein	tail-like protein	tail-like protein
Bacteria	Alphaproteobacteria	Bacteria; Pseudomonadati; Pseudomonadota; Alphaproteobacteria; Rhodobacterales; Rhodobacter	Rhodobacter capsulatus; Rhodobacter capsulatus SB 1003	PHAGE_Rhodob_RcapMu_NC_016165																					HP
Bacteria	Alphaproteobacteria	Bacteria; Pseudomonadati; Pseudomonadota; Alphaproteobacteria; Rhodobacterales; Rhodobacter	Rhodobacter capsulatus	PHAGE_Rhodob_RcapNL_NC_020489																							C-5 cytosine-specific DNA methylase
Bacteria	Alphaproteobacteria	Bacteria; Pseudomonadati; Pseudomonadota; Alphaproteobacteria; Rhodobacterales; Paracoccaceae	Rhodovulum; Rhodovulum sp.	PHAGE_Rhodov_RS1_NC_020866												MT-A70 family protein									MT-A70 family protein
Bacteria	Alphaproteobacteria	Bacteria; Pseudomonadati; Pseudomonadota; Alphaproteobacteria; Hyphomicrobiales; Rhizobiaceae; Rhizobium; Rhizobium etli	Rhizobium etli GR56	PHAGE_Rhizob_RHEph04_NC_041908							putative capsid protein; HP; putative head protein; putative head protein;	putative capsid protein; HP; putative head protein; putative head protein;	putative capsid protein; HP; putative head protein; putative head protein;	putative capsid protein; HP; putative head protein; putative head protein;	putative capsid protein; HP; putative head protein; putative head protein;	putative capsid protein; HP; putative head protein; putative head protein	putative capsid protein; HP; putative head protein; putative head protein	putative capsid protein; HP; putative head protein; putative head protein;	putative capsid protein; HP; putative head protein; putative head protein	putative capsid protein; HP; putative head protein; putative head protein;	putative capsid protein; HP; putative head protein; putative head protein; putative head protein;	putative capsid protein; HP; putative head protein; putative head protein	putative capsid protein; HP; putative head protein; putative head protein; putative head protein	putative capsid protein; HP; putative head protein; putative head protein;	putative capsid protein; HP; putative head protein; putative head protein;	putative capsid protein; HP; putative head protein; putative head protein	putative capsid protein; HP; putative head protein; putative head protein;	putative capsid protein; HP; putative head protein; putative head protein;	putative head protein; putative head protein; HP; putative capsid protein
Bacteria	Alphaproteobacteria	Bacteria; Pseudomonadati; Pseudomonadota; Alphaproteobacteria; Hyphomicrobiales; Rhizobiaceae; Agrobacterium; Agrobacterium tumefaciens complex	Agrobacterium tumefaciens; Agrobacterium radiobacter	PHAGE_Rhizob_RR1_A_NC_021560		C-5 cytosine-specific DNA methylase			phosphoadenosine phosphosulfate reductase				C-5 cytosine-specific DNA methylase	C-5 cytosine-specific DNA methylase	C-5 cytosine-specific DNA methylase		C-5 cytosine-specific DNA methylase			phosphoadenosine phosphosulfate reductase; C-5 cytosine-specific DNA methylase	C-5 cytosine-specific DNA methylase	C-5 cytosine-specific DNA methylase		C-5 cytosine-specific DNA methylase		C-5 cytosine-specific DNA methylase		C-5 cytosine-specific DNA methylase
Bacteria	Alphaproteobacteria	Bacteria; Pseudomonadati; Pseudomonadota; Alphaproteobacteria; Hyphomicrobiales; Rhizobiaceae; Rhizobium	Rhizobium gallicum	PHAGE_Rhizob_vB_RglS_P106B_NC_023566									HP; HP;	HP; HP; HP	HP; HP; HP	HP; HP	HP; HP; HP; HP	HP; HP; HP; HP	HP; HP	HP; HP;	HP; HP; HP	HP; HP; HP	HP; HP; HP	HP; HP; HP;	HP; HP; HP	HP; HP	HP; HP;	HP; HP; HP	HP; HP; HP
Bacteria	Alphaproteobacteria	Bacteria; Pseudomonadati; Pseudomonadota; Alphaproteobacteria; Hyphomicrobiales; Rhizobiaceae; Rhizobium	Rhizobium leguminosarum	PHAGE_Rhizob_vB_RleM_PPF1_NC_025427	HP; HP; HP; HP
Bacteria	Alphaproteobacteria	Bacteria; Pseudomonadati; Pseudomonadota; Alphaproteobacteria; Hyphomicrobiales; Rhizobiaceae; Sinorhizobium	Rhizobium; Sinorhizobium meliloti	PHAGE_Rhizob_16_3_NC_011103	p019			p019	p062; p065; p019				C repressor protein; p019	C repressor protein	C repressor protein		C repressor protein	C repressor protein		putative tail fiber protein H; p021; p020; p018; p019	C repressor protein; p019	p019; C repressor protein	C repressor protein; p019	p019	p019	C repressor protein	C repressor protein	C repressor protein
Bacteria	Alphaproteobacteria	Bacteria; Pseudomonadati; Pseudomonadota; Alphaproteobacteria; Hyphomicrobiales; Rhizobiaceae; Sinorhizobium	Sinorhizobium meliloti	PHAGE_Sinorh_PBC5_NC_003324	HP; HP;	HP; HP; HP	HP; HP;		HP; HP	HP; HP;	HP; HP; HP; HP	HP; HP; HP;	HP	HP; HP;	HP; HP	HP; HP; HP	HP	HP; HP; HP;	HP	HP; HP;		HP	HP; HP	HP		HP; HP	HP; HP; HP;	HP; HP; HP;	HP
Bacteria	Alphaproteobacteria	Bacteria; Pseudomonadati; Pseudomonadota; Alphaproteobacteria; Hyphomicrobiales; Rhizobiaceae; Sinorhizobium	Sinorhizobium meliloti	PHAGE_Sinorh_phiM7_NC_041929				HP
Bacteria	Alphaproteobacteria	Bacteria; Pseudomonadati; Pseudomonadota; Alphaproteobacteria; Hyphomicrobiales; Rhizobiaceae; Sinorhizobium	Sinorhizobium meliloti	PHAGE_Sinorh_phiM9_NC_028676																							HP
Bacteria	Alphaproteobacteria	Bacteria; Pseudomonadati; Pseudomonadota; Alphaproteobacteria; Rhodobacterales; Roseobacteraceae; Sulfitobacter	Sulfitobacter sp. CB2047	PHAGE_Sulfit_NYA_2014a_NC_027299																									Rus-A like endodeoxyribonuclease
Bacteria	Alphaproteobacteria	Bacteria; Pseudomonadati; Pseudomonadota; Alphaproteobacteria; Rhodobacterales; Roseobacteraceae; Sulfitobacter	Sulfitobacter sp. CB2047	PHAGE_Sulfit_pCB2047_A_NC_020858	HP; HP; HP; HP			HP				HP					HP		HP		HP	HP			HP			HP
Bacteria	Betaproteobacteria	Bacteria; Pseudomonadati; Pseudomonadota; Betaproteobacteria; Burkholderiales; Alcaligenaceae; Bordetella	Bordetella bronchiseptica	PHAGE_Bordet_vB_BbrM_PHB04_NC_047861							site-specific DNA-methytransferase		site-specific DNA-methytransferase				site-specific DNA-methytransferase			site-specific DNA-methytransferase		site-specific DNA-methytransferase	site-specific DNA-methytransferase	site-specific DNA-methytransferase		site-specific DNA-methytransferase
Bacteria	Betaproteobacteria	Bacteria; Pseudomonadati; Pseudomonadota; Betaproteobacteria; Burkholderiales; Burkholderiaceae; Burkholderia; Burkholderia cepacia complex	Burkholderia cenocepacia	PHAGE_Burkho_KS10_NC_011216																HP
Bacteria	Betaproteobacteria	Bacteria; Pseudomonadati; Pseudomonadota; Betaproteobacteria; Burkholderiales; Burkholderiaceae; Burkholderia; pseudomallei group	Burkholderia thailandensis	PHAGE_Burkho_phiE125_NC_003309																			HP					HP
Bacteria	Betaproteobacteria	Bacteria; Pseudomonadati; Pseudomonadota; Betaproteobacteria; Burkholderiales; Burkholderiaceae; Ralstonia; Ralstonia solanacearum species complex	Ralstonia solanacearum	PHAGE_Ralsto_RP12_NC_041911					HP
Bacteria	Betaproteobacteria	Bacteria; Pseudomonadati; Pseudomonadota; Betaproteobacteria; Burkholderiales; Burkholderiaceae; Ralstonia; Ralstonia solanacearum species complex / Bacteria; Pseudomonadati; Pseudomonadota; Betaproteobacteria; Burkholderiales; Burkholderiaceae	Ralstonia solanacearum; Ralstonia	PHAGE_Ralsto_RSL1_NC_010811			Acyl carrier protein				Acyl carrier protein			Acyl carrier protein	Acyl carrier protein				Acyl carrier protein						Acyl carrier protein	Acyl carrier protein	Acyl carrier protein		Acyl carrier protein
Bacteria	Betaproteobacteria	Bacteria; Pseudomonadati; Pseudomonadota; Betaproteobacteria; Burkholderiales; Burkholderiaceae; Ralstonia; Ralstonia solanacearum species complex	Ralstonia solanacearum GMI1000	PROPHAGE_Ralsto_GMI1000																							ISRSO10-transposase ORFA protein - IS66 family transposase
Bacteria	Gammaproteobacteria	Bacteria; Pseudomonadati; Pseudomonadota; Gammaproteobacteria; Moraxellales; Moraxellaceae; Acinetobacter; Acinetobacter calcoaceticus/baumannii complex	Acinetobacter baumannii	PHAGE_Acinet_vB_AbaM_ME3_NC_041884				F-box domain protein								F-box domain protein				F-box domain protein				F-box domain protein					F-box domain protein
Bacteria	Gammaproteobacteria	Bacteria; Pseudomonadati; Pseudomonadota; Gammaproteobacteria; Pasteurellales; Pasteurellaceae; Aggregatibacter; Aggregatibacter actinomycetemcomitans	Aggregatibacter actinomycetemcomitans D11S-1	PHAGE_Aggreg_S1249_NC_013597			HP; HP;																				HP; HP;		HP; HP
Bacteria	Gammaproteobacteria	Bacteria; Pseudomonadati; Pseudomonadota; Gammaproteobacteria; Enterobacterales; Enterobacteriaceae; Cronobacter	Cronobacter sakazakii	PHAGE_Cronob_ENT47670_NC_019927				putative transposase	putative transposase	putative transposase						putative transposase		putative transposase
Bacteria	Gammaproteobacteria	Bacteria; Pseudomonadati; Pseudomonadota; Gammaproteobacteria; Enterobacterales; Enterobacteriaceae; Cronobacter; Cronobacter sakazakii	Cronobacter sakazakii ES15	PHAGE_Cronob_phiES15_NC_018454																putative tail tape measure protein
Bacteria	Gammaproteobacteria	Bacteria; Pseudomonadati; Pseudomonadota; Gammaproteobacteria; Enterobacterales; Hafniaceae; Edwardsiella	Edwardsiella tarda	PHAGE_Edward_GF_2_NC_026611															putative terminase large subunit	putative terminase large subunit
Bacteria	Gammaproteobacteria	Bacteria; Pseudomonadati; Pseudomonadota; Gammaproteobacteria; Enterobacterales; Enterobacteriaceae; Escherichia	Escherichia coli	PHAGE_Entero_SfI_NC_027339									HP
Bacteria	Gammaproteobacteria	Bacteria; Pseudomonadati; Pseudomonadota; Gammaproteobacteria; Enterobacterales; Enterobacteriaceae; Shigella	Shigella flexneri	PHAGE_Entero_mEp390_NC_019721					holliday-junction resolvase RusA
Bacteria	Gammaproteobacteria	Bacteria; Pseudomonadati; Pseudomonadota; Gammaproteobacteria; Enterobacterales; Enterobacteriaceae; Shigella	Shigella sonnei	Shigella phage 75/02 Stx_NC_029120														HP
Bacteria	Gammaproteobacteria	Bacteria; Pseudomonadati; Pseudomonadota; Gammaproteobacteria; Enterobacterales; Erwiniaceae / Bacteria; Pseudomonadati; Pseudomonadota; Gammaproteobacteria; Enterobacterales; Erwiniaceae; Erwinia	Erwinia; Erwinia horticola	PHAGE_Erwini_vB_EhrS_59_NC_048198						capsid protein									terminase small subunit
Bacteria	Gammaproteobacteria	Bacteria; Pseudomonadati; Pseudomonadota; Gammaproteobacteria; Enterobacterales; Enterobacteriaceae; Escherichia	Escherichia coli	PHAGE_Escher_Envy_NC_031081												HP
Bacteria	Gammaproteobacteria	Bacteria; Pseudomonadati; Pseudomonadota; Gammaproteobacteria; Enterobacterales; Enterobacteriaceae; Escherichia	Escherichia coli	PHAGE_Escher_HK639_NC_016158		NinB	NinB												NinB								NinB		NinB
Bacteria	Gammaproteobacteria	Bacteria; Pseudomonadati; Pseudomonadota; Gammaproteobacteria; Enterobacterales; Enterobacteriaceae; Escherichia	Escherichia coli	PHAGE_Entero_HK446_NC_019714	integrase
Bacteria	Gammaproteobacteria	Bacteria; Pseudomonadati; Pseudomonadota; Gammaproteobacteria; Enterobacterales; Enterobacteriaceae; Escherichia	Escherichia coli	PHAGE_Entero_HK106_NC_019768																								HP
Bacteria	Gammaproteobacteria	Bacteria; Pseudomonadati; Pseudomonadota; Gammaproteobacteria; Enterobacterales; Enterobacteriaceae; Escherichia; Escherichia coli	Escherichia coli K-12; Escherichia coli O157:H7	PHAGE_Escher_SH2026Stx1_NC_049919																							transposase; transposase
Bacteria	Gammaproteobacteria	Bacteria; Pseudomonadati; Pseudomonadota; Gammaproteobacteria; Enterobacterales; Enterobacteriaceae; Escherichia; Escherichia coli	Escherichia coli CFT073	PROPHAGE_Escher_CFT073								transposase
Bacteria	Gammaproteobacteria	Bacteria; Pseudomonadati; Pseudomonadota; Gammaproteobacteria; Enterobacterales; Enterobacteriaceae; Klebsiella; Klebsiella pneumoniae complex	Klebsiella pneumoniae	PHAGE_Klebsi_N137_NC_048670																					putative head morphogenesis protein
Bacteria	Gammaproteobacteria	Bacteria; Pseudomonadati; Pseudomonadota; Gammaproteobacteria; Enterobacterales; Enterobacteriaceae; Klebsiella; Klebsiella pneumoniae complex; Klebsiella pneumoniae	Klebsiella pneumoniae KCTC 2242	PHAGE_Klebsi_PKP126_NC_031053	HP					HP						HP
Bacteria	Gammaproteobacteria	Bacteria; Pseudomonadati; Pseudomonadota; Gammaproteobacteria; Enterobacterales; Enterobacteriaceae; Klebsiella; Klebsiella pneumoniae complex	Klebsiella pneumoniae	PHAGE_Klebsi_vB_KpnM_KpV52_NC_041900															HP					HP
Bacteria	Gammaproteobacteria	Bacteria; Pseudomonadati; Pseudomonadota; Gammaproteobacteria; Pasteurellales; Pasteurellaceae; Mannheimia	Mannheimia haemolytica	PHAGE_Mannhe_vB_MhS_1152AP2_NC_028956												HP												HP
Bacteria	Gammaproteobacteria	Bacteria; Pseudomonadati; Pseudomonadota; Gammaproteobacteria; Enterobacterales; Pectobacteriaceae; Pectobacterium	Pectobacterium carotovorum	PHAGE_Pectob_ZF40_NC_019522									HP					HP			HP		HP			HP		HP
Bacteria	Gammaproteobacteria	Bacteria; Pseudomonadati; Pseudomonadota; Gammaproteobacteria; Pseudomonadales; Pseudomonadaceae; Pseudomonas; Pseudomonas aeruginosa group; Pseudomonas aeruginosa	Pseudomonas aeruginosa PA14	PHAGE_Pseudo_JBD44_NC_030929				HP	HP	HP								HP
Bacteria	Gammaproteobacteria	Bacteria; Pseudomonadati; Pseudomonadota; Gammaproteobacteria; Pseudomonadales; Pseudomonadaceae; Pseudomonas; Pseudomonas aeruginosa group	Pseudomonas aeruginosa	PHAGE_Pseudo_PA10_NC_041903				terminase large subunit
Bacteria	Gammaproteobacteria	Bacteria; Pseudomonadati; Pseudomonadota; Gammaproteobacteria; Pseudomonadales; Pseudomonadaceae; Pseudomonas; Pseudomonas aeruginosa group	Pseudomonas aeruginosa	PHAGE_Pseudo_PaMx28_NC_028931																							HP		HP
Bacteria	Gammaproteobacteria	Bacteria; Pseudomonadati; Pseudomonadota; Gammaproteobacteria; Pseudomonadales; Pseudomonadaceae; Pseudomonas; Pseudomonas aeruginosa group	Pseudomonas aeruginosa	PHAGE_Pseudo_PaMx74_NC_028809	putative virion structural protein	putative virion structural protein	putative virion structural protein	putative virion structural protein	putative virion structural protein	putative virion structural protein	putative virion structural protein	putative virion structural protein	putative virion structural protein	putative virion structural protein	putative virion structural protein	putative virion structural protein		putative virion structural protein	putative virion structural protein	putative virion structural protein	putative virion structural protein	putative virion structural protein	putative virion structural protein	putative virion structural protein	putative virion structural protein	putative virion structural protein	putative virion structural protein	putative virion structural protein	putative virion structural protein
Bacteria	Gammaproteobacteria	Bacteria; Pseudomonadati; Pseudomonadota; Gammaproteobacteria; Pseudomonadales; Pseudomonadaceae; Pseudomonas; Pseudomonas aeruginosa group	Pseudomonas aeruginosa	PHAGE_Pseudo_phi3_NC_030940	Arc-like DNA binding domain containing protein
Bacteria	Gammaproteobacteria	Bacteria; Pseudomonadati; Pseudomonadota; Gammaproteobacteria; Pseudomonadales; Pseudomonadaceae; Pseudomonas; Pseudomonas aeruginosa group	Pseudomonas aeruginosa	PHAGE_Pseudo_phiMK_NC_031110						HP
Bacteria	Gammaproteobacteria	Bacteria; Pseudomonadati; Pseudomonadota; Gammaproteobacteria; Pseudomonadales; Pseudomonadaceae; Pseudomonas; Pseudomonas syringae group; Pseudomonas syringae group genomosp. 1	Pseudomonas syringae	PHAGE_Pseudo_phiPSA1_NC_024365													HP				tail fiber protein; HP;				HP			DNA methyltransferase; DNA methyltransferase
Bacteria	Gammaproteobacteria	Bacteria; Pseudomonadati; Pseudomonadota; Gammaproteobacteria; Pseudomonadales; Pseudomonadaceae	Pseudomonas	PHAGE_Pseudo_phiR18_NC_041964																					HP
Bacteria	Gammaproteobacteria	Bacteria; Pseudomonadati; Pseudomonadota; Gammaproteobacteria; Alteromonadales; Pseudoalteromonadaceae; Pseudoalteromonas	Pseudoalteromonas sp. Bq0	PHAGE_Pseudo_Pq0_NC_029100										HP			HP
Bacteria	Gammaproteobacteria	Bacteria; Pseudomonadati; Pseudomonadota; Gammaproteobacteria; Pseudomonadales; Pseudomonadaceae; Pseudomonas	Pseudomonas sp. 1-1-1b	PHAGE_Pseudo_PS_1_NC_029066		HP		HP			HP
Bacteria	Gammaproteobacteria	Bacteria; Pseudomonadati; Pseudomonadota; Gammaproteobacteria; Pseudomonadales; Pseudomonadaceae; Pseudomonas; Pseudomonas aeruginosa group	Pseudomonas aeruginosa	PHAGE_Pseudo_SM1_NC_041877													HP
Bacteria	Gammaproteobacteria	Bacteria; Pseudomonadati; Pseudomonadota; Gammaproteobacteria; Pseudomonadales; Pseudomonadaceae; Pseudomonas; Pseudomonas aeruginosa group	Pseudomonas aeruginosa	PHAGE_Pseudo_vB_PaeM_C2_10_Ab02_NC_042113					putative terminase large subunit
Bacteria	Gammaproteobacteria	Bacteria; Pseudomonadati; Pseudomonadota; Gammaproteobacteria; Pseudomonadales; Pseudomonadaceae; Pseudomonas; Pseudomonas aeruginosa group	Pseudomonas aeruginosa	PHAGE_Pseudo_vB_PaeP_Tr60_Ab31_NC_023575			HP		HP	HP		Putative repressor								HP
Bacteria	Gammaproteobacteria	Bacteria; Pseudomonadati; Pseudomonadota; Gammaproteobacteria; Pseudomonadales; Pseudomonadaceae; Pseudomonas; Pseudomonas aeruginosa group	Pseudomonas aeruginosa	PHAGE_Pseudo_vB_PaeS_SCH_Ab26_NC_024381							virion protein	virion protein		virion protein	virion protein	virion protein	virion protein	virion protein	virion protein	virion protein				virion protein	virion protein			virion protein	virion protein
Bacteria	Gammaproteobacteria	Bacteria; Pseudomonadati; Pseudomonadota; Gammaproteobacteria; Pseudomonadales; Pseudomonadaceae; Pseudomonas; Pseudomonas aeruginosa group	Pseudomonas aeruginosa	PHAGE_Pseudo_YMC11/02/R656_NC_028657												HP				HP
Bacteria	Gammaproteobacteria	Bacteria; Pseudomonadati; Pseudomonadot; Gammaproteobacteria; Oceanospirillales; Halomonadacea /Bacteria; Pseudomonadati; Pseudomonadota; Gammaproteobacteria; Oceanospirillales; Halomonadaceae; Salicola	Salicola; Salicola sp.	PHAGE_Salico_CGphi29_NC_020844																HP
Bacteria	Gammaproteobacteria	Bacteria; Pseudomonadati; Pseudomonadota; Gammaproteobacteria; Enterobacterales; Enterobacteriaceae; Salmonella	Salmonella enterica	PHAGE_Salmon_118970_sal3_NC_031940				holiday-junction resolvase								holiday-junction resolvase
Bacteria	Gammaproteobacteria	Bacteria; Pseudomonadati; Pseudomonadota; Gammaproteobacteria; Enterobacterales; Enterobacteriaceae; Salmonella; Salmonella enterica	Salmonella enterica subsp. enterica serovar Typhimurium	PHAGE_Salmon_S147_NC_048012																									HP
Bacteria	Gammaproteobacteria	Bacteria; Pseudomonadati; Pseudomonadota; Gammaproteobacteria; Enterobacterales; Enterobacteriaceae; Salmonella	Salmonella enterica; Salmonella enterica subsp. Diarizonae	PHAGE_Salmon_SEN22_NC_028696										HP	HP		HP	HP		HP								HP
Bacteria	Gammaproteobacteria	Bacteria; Pseudomonadati; Pseudomonadota; Gammaproteobacteria; Enterobacterales; Enterobacteriaceae; Salmonella; Salmonella enterica	Salmonella enterica subsp. enterica serovar Indiana	PHAGE_Salmon_SJ46_NC_031129						DNA adenine methylase family protein								DNA adenine methylase family protein
Bacteria	Gammaproteobacteria	Bacteria; Pseudomonadati; Pseudomonadota; Gammaproteobacteria; Enterobacterales; Enterobacteriaceae; Shigella	Shigella flexneri	PHAGE_Shigel_Sf14_NC_042075												terminase large subunit		terminase large subunit
Bacteria	Gammaproteobacteria	Bacteria; Pseudomonadati; Pseudomonadota; Gammaproteobacteria; Enterobacterales; Enterobacteriaceae / Bacteria; Pseudomonadati; Pseudomonadota; Gammaproteobacteria; Enterobacterales; Enterobacteriaceae; Shigella	Shigella; Shigella flexneri	PHAGE_Shigel_SfII_NC_021857																					HP
Bacteria	Gammaproteobacteria	Bacteria; Pseudomonadati; Pseudomonadota; Gammaproteobacteria; Lysobacterales; Lysobacteraceae; Stenotrophomonas; Stenotrophomonas maltophilia group	Stenotrophomonas maltophilia	PHAGE_Stenot_S1_NC_011589																		putative PAPS
Bacteria	Gammaproteobacteria	Bacteria; Pseudomonadati; Pseudomonadota; Gammaproteobacteria; Alteromonadales; Colwelliaceae; Thalassotalea	Thalassotalea loyana	PHAGE_Thalas_BA3_NC_009990												HP
Bacteria	Gammaproteobacteria	Bacteria; Pseudomonadati; Pseudomonadota; Gammaproteobacteria; Vibrionales; Vibrionaceae; Vibrio; Vibrio harveyi group	Vibrio parahaemolyticus	PHAGE_Vibrio_SHOU24_NC_023569									HP	HP	HP		HP	HP	HP		HP	HP	HP	HP	HP	HP	HP	HP	HP
Bacteria	Gammaproteobacteria	Bacteria; Pseudomonadati; Pseudomonadota; Gammaproteobacteria; Vibrionales; Vibrionaceae; Vibrio	Vibrio cholerae	PHAGE_Vibrio_VCO139_NC_049350																							putative phage minor structural protein
Bacteria	Gammaproteobacteria	Bacteria; Pseudomonadati; Pseudomonadota;Gammaproteobacteria; Lysobacterales; Lysobacteraceae; Xanthomonas; Xanthomonas campestris; Xanthomonas campestris pv. Campestris	Xanthomonas citri	PHAGE_Xantho_CP2_NC_020205		HP; HP;				HP	HP								HP	HP			HP
Bacteria	Gammaproteobacteria	Bacteria; Pseudomonadati; Pseudomonadota;Gammaproteobacteria; Lysobacterales; Lysobacteraceae; Xanthomonas; Xanthomonas citri group	Xanthomonas campestris pv. campestris str. ATCC 33913	PROPHAGE_Xantho_33913																					IS1480 transposase			IS1480 transposase
Bacteria	Gammaproteobacteria / Bacillota	Bacteria; Pseudomonadati; Pseudomonadota; Gammaproteobacteria; Moraxellales; Moraxellaceae; Acinetobacter; Acinetobacter calcoaceticus/baumannii complex / Bacteria; Bacillati; Bacillota; Bacilli; Bacillales; Staphylococcaceae; Staphylococcus	Acinetobacter baumannii; Staphylococcus aureus	PHAGE_Acinet_YMC11/12/R2315_NC_028855													HP
Bacteria	Actinomycetes	Bacteria; Bacillati; Actinomycetota; Actinomycetes; Micrococcales; Micrococcaceae; Arthrobacter / Bacteria; Bacillati; Actinomycetota; Actinomycetes; Micrococcales; Micrococcaceae; Paenarthrobacter	Arthrobacter sp.; [Arthrobacter] sp. ATCC 21022	PHAGE_Arthro_Mufasa8_NC_049478																				QueC-like queosine biosynthesis protein
Bacteria	Actinomycetes	Bacteria; Bacillati; Actinomycetota; Actinomycetes; Micrococcales; Micrococcaceae; Arthrobacter	Arthrobacter globiformis	PHAGE_Arthro_Peas_NC_048096	acetyltransferase					acetyltransferase
Bacteria	Actinomycetes	Bacteria; Bacillati; Actinomycetota; Actinomycetes; Mycobacteriales; Gordoniaceae; Gordonia	Gordonia terrae	PHAGE_Gordon_BaxterFox_NC_031226																	HP		HP
Bacteria	Actinomycetes	Bacteria; Bacillati; Actinomycetota; Actinomycetes; Mycobacteriales; Gordoniaceae; Gordonia	Gordonia terrae	PHAGE_Gordon_Fairfaxidum_NC_048185									HP				HP	HP			HP		HP			HP
Bacteria	Actinomycetes	Bacteria; Bacillati; Actinomycetota; Actinomycetes; Mycobacteriales; Gordoniaceae; Gordonia	Gordonia malaquae	PHAGE_Gordon_GMA1_NC_030902				HP
Bacteria	Actinomycetes	Bacteria; Bacillati; Actinomycetota; Actinomycetes; Mycobacteriales; Gordoniaceae; Gordonia	Gordonia terrae	PHAGE_Gordon_GTE8_NC_028653								putative small terminase subunit
Bacteria	Actinomycetes	Bacteria; Bacillati; Actinomycetota; Actinomycetes; Mycobacteriales; Gordoniaceae; Gordonia	Gordonia terrae	PHAGE_Gordon_Nymphadora_NC_031061																	recombination protein			recombination protein				recombination protein
Bacteria	Actinomycetes	Bacteria; Bacillati; Actinomycetota; Actinomycetes; Mycobacteriales; Gordoniaceae; Gordonia	Gordonia terrae	PHAGE_Gordon_Yvonnetastic_NC_031230		virion protein					virion protein	virion protein
Bacteria	Actinomycetes	Bacteria; Bacillati; Actinomycetota; Actinomycetes; Mycobacteriales; Mycobacteriaceae; Mycolicibacterium; Mycolicibacterium smegmatis	Mycolicibacterium smegmatis MC2 155	PHAGE_Mycoba_Bipper_NC_031253												HP
Bacteria	Actinomycetes	Bacteria; Bacillati; Actinomycetota; Actinomycetes; Mycobacteriales; Mycobacteriaceae; Mycolicibacterium; Mycolicibacterium smegmatis	Mycolicibacterium smegmatis MC2 155	PHAGE_Mycoba_Flathead_NC_051659				HP
Bacteria	Actinomycetes	Bacteria; Bacillati; Actinomycetota; Actinomycetes; Mycobacteriales; Mycobacteriaceae; Mycolicibacterium; Mycolicibacterium smegmatis	Mycolicibacterium smegmatis MC2 155	PHAGE_Mycoba_Kenuha5_NC_051671				DNA helicase	DNA helicase
Bacteria	Actinomycetes	Bacteria; Bacillati; Actinomycetota; Actinomycetes; Mycobacteriales; Mycobacteriaceae	Mycobacterium	PHAGE_Mycoba_Purky_NC_051739									HP	HP	HP		HP				HP	HP	HP
Bacteria	Actinomycetes	Bacteria; Bacillati; Actinomycetota; Actinomycetes; Mycobacteriales; Mycobacteriaceae; Mycolicibacterium; Mycolicibacterium smegmatis	Mycolicibacterium smegmatis MC2 155	PHAGE_Mycoba_Sparky_NC_026597																				HP
Bacteria	Actinomycetes	Bacteria; Bacillati; Actinomycetota; Actinomycetes; Kitasatosporales; Streptomycetaceae / Bacteria; Bacillati; Actinomycetota; Actinomycetes; Kitasatosporales; Streptomycetaceae; Kitasatospora	Streptomyces; Kitasatospora aureofaciens	PHAGE_Strept_mu1/6_NC_007967							terminase large subunit	terminase large subunit		terminase large subunit	terminase large subunit		terminase large subunit				terminase large subunit; terminase large subunit	terminase large subunit	terminase large subunit	terminase large subunit	terminase large subunit	terminase large subunit	terminase large subunit	terminase large subunit	terminase large subunit
Bacteria	Bacillota	Bacteria; Bacillati; Bacillota; Bacilli; Bacillales; Anoxybacillaceae; Thermaerobacillus	Thermaerobacillus caldiproteolyticus	PHAGE_Anoxyb_A403_NC_048701								major capsid protein																major capsid protein	major capsid protein
Bacteria	Bacillota	Bacteria; Bacillati; Bacillota; Bacilli; Bacillales; Bacillaceae; Bacillus; Bacillus cereus group	Bacillus thuringiensis	PHAGE_Bacill_IEBH_NC_011167																			endonuclease
Bacteria	Bacillota	Bacteria; Bacillati; Bacillota; Bacilli; Bacillales; Bacillaceae; Bacillus; Bacillus cereus group	Bacillus cereus	PHAGE_Bacill_phBC6A51_NC_004820	HP
Bacteria	Bacillota	Bacteria; Bacillati; Bacillota; Clostridia; Eubacteriales; Clostridiaceae / Bacteria; Bacillati; Bacillota; Clostridia; Peptostreptococcales; Peptostreptococcaceae; Clostridioides	Clostridium; Clostridioides difficile	PHAGE_Clostr_CDKM9_NC_048642					recombination protein Bet	recombination protein Bet	recombination protein Bet	recombination protein Bet	recombination protein Bet					recombination protein Bet		recombination protein Bet		recombination protein Bet	recombination protein Bet
Bacteria	Bacillota	Bacteria; Bacillati; Bacillota; Clostridia; Eubacteriales; Clostridiaceae; Clostridium	Clostridium perfringens	PHAGE_Clostr_vB_CpeS_CP51_NC_021325		HP	HP						HP	HP	HP	HP								HP		HP	HP		HP
Bacteria	Bacillota	Bacteria; Bacillati; Bacillota; Bacilli; Bacillales; Anoxybacillaceae; Geobacillus	Geobacillus sp. E263	PHAGE_Deep_s_D6E_NC_019544					gp157-like protein	gp157-like protein	gp157-like protein									gp157-like protein				gp157-like protein
Bacteria	Bacillota	Bacteria; Bacillati; Bacillota; Bacilli; Bacillales; Listeriaceae; Listeria; Listeria monocytogenes	Listeria monocytogenes WSLC1042	PHAGE_Lister_A500_NC_009810								gp43
Bacteria	Bacillota	Bacteria; Bacillati; Bacillota; Bacilli; Bacillales; Staphylococcaceae; Staphylococcus	Staphylococcus epidermidis	PHAGE_Staphy_Ipla5_NC_018281	HP
Bacteria	Bacillota	Bacteria; Bacillati; Bacillota; Bacilli; Bacillales; Staphylococcaceae; Staphylococcus; Staphylococcus epidermidis	Staphylococcus epidermidis 36-1	PHAGE_Staphy_StB20_like_NC_028821				CRISPR-associated endoribonuclease Cas2
Bacteria	Bacillota	Bacteria; Bacillati; Bacillota; Bacilli; Bacillales; Bacillaceae; Priestia	Bacillus endophyticus	PHAGE_Bacill_BM5_NC_029069		HP			HP
Bacteria	Cyanophyceae	Bacteria; Bacillati; Cyanobacteriota/Melainabacteria group; Cyanobacteriota; Cyanophyceae; Synechococcales; Synechococcaceae / Bacteria; Bacillati; Cyanobacteriota/Melainabacteria group; Cyanobacteriota; Cyanophyceae; Synechococcales; Synechococcaceae; Synechococcus	Synechococcus; Synechococcus sp.	PHAGE_Synech_S_CRM01_NC_015569		glycosyl transferase					glycosyl transferase	glycosyl transferase
Bacteria	FCB group	Bacteria; Pseudomonadati; FCB group; Bacteroidota/Chlorobiota group; Bacteroidota; Flavobacteriia; Flavobacteriales; Flavobacteriaceae; Flavobacterium	Flavobacterium sp. LMO9	PHAGE_Flavob_vB_FspS_filifjonk9_1_NC_048831																					terminase large subunit
Bacteria	FCB group	Bacteria; Pseudomonadati; FCB group; Bacteroidota/Chlorobiota group; Bacteroidota; Flavobacteriia; Flavobacteriales; Flavobacteriaceae; Flavobacterium	Flavobacterium sp. LMO9	PHAGE_Flavob_vB_FspS_hattifnatt9_1_NC_048832	HP			HP								HP
Bacteria	FCB group	Bacteria; Pseudomonadati; FCB group; Bacteroidota/Chlorobiota group; Rhodothermota; Rhodothermia; Rhodothermales; Salisaetaceae; Salisaeta	Salisaeta sp. SP9-1	PHAGE_Salisa_1_NC_017983				HP					HP										HP
Bacteria	Spirochaetota	Bacteria; Pseudomonadati; Spirochaetota; Spirochaetia; Leptospirales; Leptospiraceae	Leptospira	PHAGE_Leptos_LE1_NC_048892																						putative recombination protein Bet
Bacteria	Spirochaetota	Bacteria; Pseudomonadati; Spirochaetota; Spirochaetia; Leptospirales; Leptospiraceae; Leptospira	Leptospira biflexa	PHAGE_Leptos_LE4_NC_048679																			HP
Bacteria	Bacteria	Bacteria	Bacteria	PHAGE_Halocy_JM_2012_NC_017975				HP																	HP				HP
		-	-	Caudoviricetes sp.																		Endolysin A
Archaea	Methanobacteriota	Archaea; Methanobacteriati; Methanobacteriota; Stenosarchaea group; Halobacteria; Halobacteriales; Haloferacaceae; Halorubrum	Halorubrum saccharovorum	Halorubrum virus BJ1_NC_008695	HP

## Sheet: Table S6B
Table S6B. The number of ORFs in phiLM21-like phages whose products сorrespond to proteins of other phages, as analyzed by PHASTEST
Class	Taxonomy of the bacterial host	Bacterial host	Phage	Groups of phiLM21-like prophages based on sequence similarity and coverage vs. phiLM21 phage
				Group-1						Group-2									Group-3
				phiRRI128-016	phiM162-016	phiLPU88-031	phiRm41-016	phiUSDA1021-016	phiM270-016	phiBIM-B-442D-016	phiAK83-016	phiCXM1-105-039	phiLPU88-039	phi1132-039	phiKH35c-039	phiUSDA1157-039	phiS35m-039	phiSM11-017	phiT073-031	phiKH46-039	phiAK555-039	phiRm41-039	phiRMO17-039	phiAK21-039	phiUSDA1021-039	phiM270-031	phiBIM-B-442D-039	phiSM11-031	TOTAL NUMBER OF ORFs
Alphaproteobacteria	Bacteria; Pseudomonadati; Pseudomonadota; Alphaproteobacteria; Hyphomicrobiales; Rhizobiaceae; Agrobacterium; Agrobacterium tumefaciens complex	Agrobacterium tumefaciens	PHAGE_Agroba_7_7_1_NC_019519		1	1					1		1	1		1			1							2			9
Alphaproteobacteria	Bacteria; Pseudomonadati; Pseudomonadota; Alphaproteobacteria; Rhodospirillales; Azospirillaceae; Azospirillum	Azospirillum brasilense	PHAGE_Azospi_Cd_NC_010355	1	1	2	1	2	3	3	2	2	2	2	1	2	3	1	3	2	2	2	2		2	1	2	1	45
Alphaproteobacteria	Bacteria; Pseudomonadati; Pseudomonadota; Alphaproteobacteria; Hyphomicrobiales; Brucellaceae; Brucella	Brucella abortus; Brucella melitensis; Brucella suis; Brucella sp.; Brucella pinnipedialis B2/94; Brucella microti CCM 4915	PHAGE_Brucel_BiPBO1_NC_031264	1	1	1	2	1			1				1			2					1					1	12
Alphaproteobacteria	Bacteria; Pseudomonadati; Pseudomonadota; Alphaproteobacteria; Hyphomicrobiales; Brucellaceae; Brucella	Brucella abortus; Brucella melitensis; Brucella suis;	PHAGE_Brucel_Pr_NC_019447			1	1	1			1	1			1			1	1	1	1	1	1		1	1		1	15
Alphaproteobacteria	Bacteria; Pseudomonadati; Pseudomonadota; Alphaproteobacteria; Caulobacterales; Caulobacteraceae; Caulobacter; Caulobacter vibrioides	Caulobacter vibrioides CB15	PHAGE_Caulob_CcrBL9_NC_048047		1				1	1	1							1								1		1	7
Alphaproteobacteria	Bacteria; Pseudomonadati; Pseudomonadota; Alphaproteobacteria; Caulobacterales; Caulobacteraceae; Caulobacter; Caulobacter vibrioides	Caulobacter vibrioides CB15	PHAGE_Caulob_Cr30_NC_025422		1		1	1	1	1	1																		6
Alphaproteobacteria	Bacteria; Pseudomonadati; Pseudomonadota; Alphaproteobacteria; Caulobacterales; Caulobacteraceae; Caulobacter	Caulobacter vibrioides	PHAGE_Caulob_Sansa_NC_047756					1		1									1	1		1	1		1				7
Alphaproteobacteria	Bacteria; Pseudomonadati; Pseudomonadota; Alphaproteobacteria; Rhodobacterales; Paracoccaceae; Paracoccus	Paracoccus marinus	PHAGE_Paraco_Shpa_NC_041868		1			1	1	2	1	1	1	1	1	1	1	1		2	1	1	1	1	1	1	1	1	23
Alphaproteobacteria	Bacteria; Pseudomonadati; Pseudomonadota; Alphaproteobacteria; Hyphomicrobiales; Rhizobiaceae; Sinorhizobium	Rhizobium; Sinorhizobium meliloti	PHAGE_Rhizob_16_3_NC_011103	1			1	3				2	1	1		1	1		5	2	2	2	1	1	1	1	1		27
Alphaproteobacteria	Bacteria; Pseudomonadati; Pseudomonadota; Alphaproteobacteria; Hyphomicrobiales; Rhizobiaceae; Rhizobium; Rhizobium etli	Rhizobium etli GR56	PHAGE_Rhizob_RHEph04_NC_041908							4	4	4	4	4	4	4	4	4	4	5	4	5	4	4	4	4	4	4	78
Alphaproteobacteria	Bacteria; Pseudomonadati; Pseudomonadota; Alphaproteobacteria; Hyphomicrobiales; Rhizobiaceae; Rhizobium	Rhizobium gallicum	PHAGE_Rhizob_vB_RglS_P106B_NC_023566									2	3	3	2	4	4	2	2	3	3	3	3	3	2	2	3	3	47
Alphaproteobacteria	Bacteria; Pseudomonadati; Pseudomonadota; Alphaproteobacteria; Hyphomicrobiales; Rhizobiaceae; Agrobacterium; Agrobacterium tumefaciens complex	Agrobacterium tumefaciens; Agrobacterium radiobacter	PHAGE_Rhizob_RR1_A_NC_021560		1			1				1	1	1		1			2	1	1		1		1		1		13
Alphaproteobacteria	Bacteria; Pseudomonadati; Pseudomonadota; Alphaproteobacteria; Rhodobacterales; Rhodobacter	Rhodobacter capsulatus; Rhodobacter capsulatus SB 1003	PHAGE_Rhodob_RcapMu_NC_016165																					1					1
Alphaproteobacteria	Bacteria; Pseudomonadati; Pseudomonadota; Alphaproteobacteria; Rhodobacterales; Rhodobacter	Rhodobacter capsulatus	PHAGE_Rhodob_RcapNL_NC_020489																							1			1
Alphaproteobacteria	Bacteria; Pseudomonadati; Pseudomonadota; Alphaproteobacteria; Rhodobacterales; Paracoccaceae	Rhodovulum; Rhodovulum sp.	PHAGE_Rhodov_RS1_NC_020866												1									1					2
Alphaproteobacteria	Bacteria; Pseudomonadati; Pseudomonadota; Alphaproteobacteria; Hyphomicrobiales; Rhizobiaceae; Sinorhizobium	Sinorhizobium meliloti	PHAGE_Sinorh_PBC5_NC_003324	2	3	2		2	2	4	3	1	2	2	3	1	3	1	2		1	2	1		2	3	3	1	46
Alphaproteobacteria	Bacteria; Pseudomonadati; Pseudomonadota; Alphaproteobacteria; Hyphomicrobiales; Rhizobiaceae; Sinorhizobium	Sinorhizobium meliloti	PHAGE_Sinorh_phiM7_NC_041929				1																						1
Alphaproteobacteria	Bacteria; Pseudomonadati; Pseudomonadota; Alphaproteobacteria; Hyphomicrobiales; Rhizobiaceae; Sinorhizobium	Sinorhizobium meliloti	PHAGE_Sinorh_phiM9_NC_028676																							1			1
Alphaproteobacteria	Bacteria; Pseudomonadati; Pseudomonadota; Alphaproteobacteria; Rhodobacterales; Roseobacteraceae; Sulfitobacter	Sulfitobacter sp. CB2047	PHAGE_Sulfit_NYA_2014a_NC_027299																									1	1
Alphaproteobacteria	Bacteria; Pseudomonadati; Pseudomonadota; Alphaproteobacteria; Rhodobacterales; Roseobacteraceae; Sulfitobacter	Sulfitobacter sp. CB2047	PHAGE_Sulfit_pCB2047_A_NC_020858	1			1				1					1		1		1	1			1			1		9
Alphaproteobacteria	Bacteria; Pseudomonadati; Pseudomonadota; Alphaproteobacteria; Hyphomicrobiales; Rhizobiaceae; Rhizobium	Rhizobium leguminosarum	PHAGE_Rhizob_vB_RleM_PPF1_NC_025427	1																									1
Betaproteobacteria	Bacteria; Pseudomonadati; Pseudomonadota; Betaproteobacteria; Burkholderiales; Alcaligenaceae; Bordetella	Bordetella bronchiseptica	PHAGE_Bordet_vB_BbrM_PHB04_NC_047861							1		1				1			1		1	1	1		1				8
Betaproteobacteria	Bacteria; Pseudomonadati; Pseudomonadota; Betaproteobacteria; Burkholderiales; Burkholderiaceae; Burkholderia; Burkholderia cepacia complex	Burkholderia cenocepacia	PHAGE_Burkho_KS10_NC_011216																1										1
Betaproteobacteria	Bacteria; Pseudomonadati; Pseudomonadota; Betaproteobacteria; Burkholderiales; Burkholderiaceae; Burkholderia; pseudomallei group	Burkholderia thailandensis	PHAGE_Burkho_phiE125_NC_003309																			1					1		2
Betaproteobacteria	Bacteria; Pseudomonadati; Pseudomonadota; Betaproteobacteria; Burkholderiales; Burkholderiaceae; Ralstonia; Ralstonia solanacearum species complex	Ralstonia solanacearum	PHAGE_Ralsto_RP12_NC_041911					1																					1
Betaproteobacteria	Bacteria; Pseudomonadati; Pseudomonadota; Betaproteobacteria; Burkholderiales; Burkholderiaceae; Ralstonia; Ralstonia solanacearum species complex / Bacteria; Pseudomonadati; Pseudomonadota; Betaproteobacteria; Burkholderiales; Burkholderiaceae	Ralstonia solanacearum; Ralstonia	PHAGE_Ralsto_RSL1_NC_010811			1				1			1	1				1						1	1	1		1	9
Betaproteobacteria	Bacteria; Pseudomonadati; Pseudomonadota; Betaproteobacteria; Burkholderiales; Burkholderiaceae; Ralstonia; Ralstonia solanacearum species complex	Ralstonia solanacearum GMI1000	PROPHAGE_Ralsto_GMI1000																							1			1
Gammaproteobacteria	Bacteria; Pseudomonadati; Pseudomonadota; Gammaproteobacteria; Moraxellales; Moraxellaceae; Acinetobacter; Acinetobacter calcoaceticus/baumannii complex	Acinetobacter baumannii	PHAGE_Acinet_vB_AbaM_ME3_NC_041884				1								1				1				1					1	5
Gammaproteobacteria	Bacteria; Pseudomonadati; Pseudomonadota; Gammaproteobacteria; Pasteurellales; Pasteurellaceae; Aggregatibacter; Aggregatibacter actinomycetemcomitans	Aggregatibacter actinomycetemcomitans D11S-1	PHAGE_Aggreg_S1249_NC_013597			2																				2		2	6
Gammaproteobacteria	Bacteria; Pseudomonadati; Pseudomonadota; Gammaproteobacteria; Enterobacterales; Enterobacteriaceae; Cronobacter	Cronobacter sakazakii	PHAGE_Cronob_ENT47670_NC_019927				1	1	1						1		1												5
Gammaproteobacteria	Bacteria; Pseudomonadati; Pseudomonadota; Gammaproteobacteria; Enterobacterales; Enterobacteriaceae; Cronobacter; Cronobacter sakazakii	Cronobacter sakazakii ES15	PHAGE_Cronob_phiES15_NC_018454																1										1
Gammaproteobacteria	Bacteria; Pseudomonadati; Pseudomonadota; Gammaproteobacteria; Enterobacterales; Hafniaceae; Edwardsiella	Edwardsiella tarda	PHAGE_Edward_GF_2_NC_026611															1	1										2
Gammaproteobacteria	Bacteria; Pseudomonadati; Pseudomonadota; Gammaproteobacteria; Enterobacterales; Enterobacteriaceae; Escherichia	Escherichia coli	PHAGE_Entero_mEp390_NC_019721					1																					1
Gammaproteobacteria	Bacteria; Pseudomonadati; Pseudomonadota; Gammaproteobacteria; Enterobacterales; Enterobacteriaceae; Shigella	Shigella flexneri	PHAGE_Entero_SfI_NC_027339									1																	1
Gammaproteobacteria	Bacteria; Pseudomonadati; Pseudomonadota; Gammaproteobacteria; Enterobacterales; Erwiniaceae / Bacteria; Pseudomonadati; Pseudomonadota; Gammaproteobacteria; Enterobacterales; Erwiniaceae; Erwinia	Erwinia; Erwinia horticola	PHAGE_Erwini_vB_EhrS_59_NC_048198						1									1											2
Gammaproteobacteria	Bacteria; Pseudomonadati; Pseudomonadota; Gammaproteobacteria; Enterobacterales; Enterobacteriaceae; Escherichia	Escherichia coli	PHAGE_Escher_Envy_NC_031081												1														1
Gammaproteobacteria	Bacteria; Pseudomonadati; Pseudomonadota; Gammaproteobacteria; Enterobacterales; Enterobacteriaceae; Escherichia	Escherichia coli	PHAGE_Escher_HK639_NC_016158		1	1												1								1		1	5
Gammaproteobacteria	Bacteria; Pseudomonadati; Pseudomonadota; Gammaproteobacteria; Enterobacterales; Enterobacteriaceae; Escherichia; Escherichia coli	Escherichia coli K-12; Escherichia coli O157:H7	PHAGE_Escher_SH2026Stx1_NC_049919																							2			2
Gammaproteobacteria	Bacteria; Pseudomonadati; Pseudomonadota; Gammaproteobacteria; Enterobacterales; Enterobacteriaceae; Escherichia; Escherichia coli	Escherichia coli CFT073	PROPHAGE_Escher_CFT073								1																		1
Gammaproteobacteria	Bacteria; Pseudomonadati; Pseudomonadota; Gammaproteobacteria; Enterobacterales; Enterobacteriaceae; Klebsiella; Klebsiella pneumoniae complex	Klebsiella pneumoniae	PHAGE_Klebsi_N137_NC_048670																					1					1
Gammaproteobacteria	Bacteria; Pseudomonadati; Pseudomonadota; Gammaproteobacteria; Enterobacterales; Enterobacteriaceae; Klebsiella; Klebsiella pneumoniae complex; Klebsiella pneumoniae	Klebsiella pneumoniae KCTC 2242	PHAGE_Klebsi_PKP126_NC_031053	1					1						1														3
Gammaproteobacteria	Bacteria; Pseudomonadati; Pseudomonadota; Gammaproteobacteria; Enterobacterales; Enterobacteriaceae; Klebsiella; Klebsiella pneumoniae complex	Klebsiella pneumoniae	PHAGE_Klebsi_vB_KpnM_KpV52_NC_041900															1					1						2
Gammaproteobacteria	Bacteria; Pseudomonadati; Pseudomonadota; Gammaproteobacteria; Pasteurellales; Pasteurellaceae; Mannheimia	Mannheimia haemolytica	PHAGE_Mannhe_vB_MhS_1152AP2_NC_028956												1												1		2
Gammaproteobacteria	Bacteria; Pseudomonadati; Pseudomonadota; Gammaproteobacteria; Enterobacterales; Pectobacteriaceae; Pectobacterium	Pectobacterium carotovorum	PHAGE_Pectob_ZF40_NC_019522									1					1			1		1			1		1		6
Gammaproteobacteria	Bacteria; Pseudomonadati; Pseudomonadota; Gammaproteobacteria; Pseudomonadales; Pseudomonadaceae; Pseudomonas; Pseudomonas aeruginosa group; Pseudomonas aeruginosa	Pseudomonas aeruginosa PA14	PHAGE_Pseudo_JBD44_NC_030929				1	1	1								1												4
Gammaproteobacteria	Bacteria; Pseudomonadati; Pseudomonadota; Gammaproteobacteria; Pseudomonadales; Pseudomonadaceae; Pseudomonas; Pseudomonas aeruginosa group	Pseudomonas aeruginosa	PHAGE_Pseudo_PA10_NC_041903				1																						1
Gammaproteobacteria	Bacteria; Pseudomonadati; Pseudomonadota; Gammaproteobacteria; Pseudomonadales; Pseudomonadaceae; Pseudomonas; Pseudomonas aeruginosa group	Pseudomonas aeruginosa	PHAGE_Pseudo_PaMx28_NC_028931																							1		1	2
Gammaproteobacteria	Bacteria; Pseudomonadati; Pseudomonadota; Gammaproteobacteria; Pseudomonadales; Pseudomonadaceae; Pseudomonas; Pseudomonas aeruginosa group	Pseudomonas aeruginosa	PHAGE_Pseudo_PaMx74_NC_028809	1	1	1	1	1	1	1	1	1	1	1	1		1	1	1	1	1	1	1	1	1	1	1	1	24
Gammaproteobacteria	Bacteria; Pseudomonadati; Pseudomonadota; Gammaproteobacteria; Pseudomonadales; Pseudomonadaceae; Pseudomonas; Pseudomonas aeruginosa group	Pseudomonas aeruginosa	PHAGE_Pseudo_phiMK_NC_031110						1																				1
Gammaproteobacteria	Bacteria; Pseudomonadati; Pseudomonadota; Gammaproteobacteria; Pseudomonadales; Pseudomonadaceae; Pseudomonas; Pseudomonas syringae group; Pseudomonas syringae group genomosp. 1	Pseudomonas syringae	PHAGE_Pseudo_phiPSA1_NC_024365													1				2				1			2		6
Gammaproteobacteria	Bacteria; Pseudomonadati; Pseudomonadota; Gammaproteobacteria; Pseudomonadales; Pseudomonadaceae	Pseudomonas	PHAGE_Pseudo_phiR18_NC_041964																					1					1
Gammaproteobacteria	Bacteria; Pseudomonadati; Pseudomonadota; Gammaproteobacteria; Pseudomonadales; Pseudomonadaceae; Pseudomonas	Pseudomonas sp. 1-1-1b	PHAGE_Pseudo_PS_1_NC_029066		1		1			1																			3
Gammaproteobacteria	Bacteria; Pseudomonadati; Pseudomonadota; Gammaproteobacteria; Pseudomonadales; Pseudomonadaceae; Pseudomonas; Pseudomonas aeruginosa group	Pseudomonas aeruginosa	PHAGE_Pseudo_SM1_NC_041877													1													1
Gammaproteobacteria	Bacteria; Pseudomonadati; Pseudomonadota; Gammaproteobacteria; Pseudomonadales; Pseudomonadaceae; Pseudomonas; Pseudomonas aeruginosa group	Pseudomonas aeruginosa	PHAGE_Pseudo_vB_PaeM_C2_10_Ab02_NC_042113					1																					1
Gammaproteobacteria	Bacteria; Pseudomonadati; Pseudomonadota; Gammaproteobacteria; Pseudomonadales; Pseudomonadaceae; Pseudomonas; Pseudomonas aeruginosa group	Pseudomonas aeruginosa	PHAGE_Pseudo_vB_PaeP_Tr60_Ab31_NC_023575			1		1	1		1								1										5
Gammaproteobacteria	Bacteria; Pseudomonadati; Pseudomonadota; Gammaproteobacteria; Pseudomonadales; Pseudomonadaceae; Pseudomonas; Pseudomonas aeruginosa group	Pseudomonas aeruginosa	PHAGE_Pseudo_vB_PaeS_SCH_Ab26_NC_024381							1	1		1	1	1	1	1	1	1				1	1			1	1	13
Gammaproteobacteria	Bacteria; Pseudomonadati; Pseudomonadota; Gammaproteobacteria; Pseudomonadales; Pseudomonadaceae; Pseudomonas; Pseudomonas aeruginosa group	Pseudomonas aeruginosa	PHAGE_Pseudo_YMC11/02/R656_NC_028657												1				1										2
Gammaproteobacteria	Bacteria; Pseudomonadati; Pseudomonadota; Gammaproteobacteria; Alteromonadales; Pseudoalteromonadaceae; Pseudoalteromonas	Pseudoalteromonas sp. Bq0	PHAGE_Pseudo_Pq0_NC_029100										1			1													2
Gammaproteobacteria	Bacteria; Pseudomonadati; Pseudomonadot; Gammaproteobacteria; Oceanospirillales; Halomonadacea /Bacteria; Pseudomonadati; Pseudomonadota; Gammaproteobacteria; Oceanospirillales; Halomonadaceae; Salicola	Salicola; Salicola sp.	PHAGE_Salico_CGphi29_NC_020844																1										1
Gammaproteobacteria	Bacteria; Pseudomonadati; Pseudomonadota; Gammaproteobacteria; Enterobacterales; Enterobacteriaceae; Salmonella	Salmonella enterica	PHAGE_Salmon_118970_sal3_NC_031940				1								1														2
Gammaproteobacteria	Bacteria; Pseudomonadati; Pseudomonadota; Gammaproteobacteria; Enterobacterales; Enterobacteriaceae; Salmonella; Salmonella enterica	Salmonella enterica subsp. enterica serovar Typhimurium	PHAGE_Salmon_S147_NC_048012																									1	1
Gammaproteobacteria	Bacteria; Pseudomonadati; Pseudomonadota; Gammaproteobacteria; Enterobacterales; Enterobacteriaceae; Salmonella / Bacteria; Pseudomonadati; Pseudomonadota; Gammaproteobacteria; Enterobacterales; Enterobacteriaceae; Salmonella; Salmonella enterica	Salmonella enterica; Salmonella enterica subsp. Diarizonae	PHAGE_Salmon_SEN22_NC_028696										1	1		1	1		1								1		6
Gammaproteobacteria	Bacteria; Pseudomonadati; Pseudomonadota; Gammaproteobacteria; Enterobacterales; Enterobacteriaceae; Salmonella; Salmonella enterica	Salmonella enterica subsp. enterica serovar Indiana	PHAGE_Salmon_SJ46_NC_031129						1								1												2
Gammaproteobacteria	Bacteria; Pseudomonadati; Pseudomonadota; Gammaproteobacteria; Enterobacterales; Enterobacteriaceae; Shigella	Shigella flexneri	PHAGE_Shigel_Sf14_NC_042075												1		1												2
Gammaproteobacteria	Bacteria; Pseudomonadati; Pseudomonadota; Gammaproteobacteria; Enterobacterales; Enterobacteriaceae / Bacteria; Pseudomonadati; Pseudomonadota; Gammaproteobacteria; Enterobacterales; Enterobacteriaceae; Shigella	Shigella; Shigella flexneri	PHAGE_Shigel_SfII_NC_021857																					1					1
Gammaproteobacteria	Bacteria; Pseudomonadati; Pseudomonadota; Gammaproteobacteria; Lysobacterales; Lysobacteraceae; Stenotrophomonas; Stenotrophomonas maltophilia group	Stenotrophomonas maltophilia	PHAGE_Stenot_S1_NC_011589																		1								1
Gammaproteobacteria	Bacteria; Pseudomonadati; Pseudomonadota; Gammaproteobacteria; Alteromonadales; Colwelliaceae; Thalassotalea	Thalassotalea loyana	PHAGE_Thalas_BA3_NC_009990												1														1
Gammaproteobacteria	Bacteria; Pseudomonadati; Pseudomonadota; Gammaproteobacteria; Vibrionales; Vibrionaceae; Vibrio; Vibrio harveyi group	Vibrio parahaemolyticus	PHAGE_Vibrio_SHOU24_NC_023569									1	1	1		1	1	1		1	1	1	1	1	1	1	1	1	15
Gammaproteobacteria	Bacteria; Pseudomonadati; Pseudomonadota; Gammaproteobacteria; Vibrionales; Vibrionaceae; Vibrio	Vibrio cholerae	PHAGE_Vibrio_VCO139_NC_049350																							1			1
Gammaproteobacteria	Bacteria; Pseudomonadati; Pseudomonadota;Gammaproteobacteria; Lysobacterales; Lysobacteraceae; Xanthomonas; Xanthomonas campestris; Xanthomonas campestris pv. Campestris	Xanthomonas citri	PHAGE_Xantho_CP2_NC_020205		2				1	1								1	1			1							7
Gammaproteobacteria	Bacteria; Pseudomonadati; Pseudomonadota;Gammaproteobacteria; Lysobacterales; Lysobacteraceae; Xanthomonas; Xanthomonas citri group	Xanthomonas campestris pv. campestris str. ATCC 33913	PROPHAGE_Xantho_33913																					1			1		2
Gammaproteobacteria / Bacillota	Bacteria; Pseudomonadati; Pseudomonadota; Gammaproteobacteria; Moraxellales; Moraxellaceae; Acinetobacter; Acinetobacter calcoaceticus/baumannii complex / Bacteria; Bacillati; Bacillota; Bacilli; Bacillales; Staphylococcaceae; Staphylococcus	Acinetobacter baumannii; Staphylococcus aureus	PHAGE_Acinet_YMC11/12/R2315_NC_028855													1													1
Gammaproteobacteria	Bacteria; Pseudomonadati; Pseudomonadota; Gammaproteobacteria; Pseudomonadales; Pseudomonadaceae; Pseudomonas; Pseudomonas aeruginosa group	Pseudomonas aeruginosa	PHAGE_Pseudo_phi3_NC_030940	1																									1
Gammaproteobacteria	Bacteria; Pseudomonadati; Pseudomonadota; Gammaproteobacteria; Enterobacterales; Enterobacteriaceae; Shigella	Shigella sonnei	Shigella phage 75/02 Stx_NC_029120														1												1
Gammaproteobacteria	Bacteria; Pseudomonadati; Pseudomonadota; Gammaproteobacteria; Enterobacterales; Enterobacteriaceae; Escherichia	Escherichia coli	PHAGE_Entero_HK446_NC_019714	1																									1
Gammaproteobacteria	Bacteria; Pseudomonadati; Pseudomonadota; Gammaproteobacteria; Enterobacterales; Enterobacteriaceae; Escherichia	Escherichia coli	PHAGE_Entero_HK106_NC_019768																								1		1
Actinomycetes	Bacteria; Bacillati; Actinomycetota; Actinomycetes; Micrococcales; Micrococcaceae; Arthrobacter / Bacteria; Bacillati; Actinomycetota; Actinomycetes; Micrococcales; Micrococcaceae; Paenarthrobacter	Arthrobacter sp.; [Arthrobacter] sp. ATCC 21022	PHAGE_Arthro_Mufasa8_NC_049478																				1						1
Actinomycetes	Bacteria; Bacillati; Actinomycetota; Actinomycetes; Micrococcales; Micrococcaceae; Arthrobacter	Arthrobacter globiformis	PHAGE_Arthro_Peas_NC_048096	1					1																				2
Actinomycetes	Bacteria; Bacillati; Actinomycetota; Actinomycetes; Mycobacteriales; Gordoniaceae; Gordonia	Gordonia terrae	PHAGE_Gordon_BaxterFox_NC_031226																	1		1							2
Actinomycetes	Bacteria; Bacillati; Actinomycetota; Actinomycetes; Mycobacteriales; Gordoniaceae; Gordonia	Gordonia terrae	PHAGE_Gordon_Fairfaxidum_NC_048185									1				1	1			1		1			1				6
Actinomycetes	Bacteria; Bacillati; Actinomycetota; Actinomycetes; Mycobacteriales; Gordoniaceae; Gordonia	Gordonia malaquae	PHAGE_Gordon_GMA1_NC_030902				1																						1
Actinomycetes	Bacteria; Bacillati; Actinomycetota; Actinomycetes; Mycobacteriales; Gordoniaceae; Gordonia	Gordonia terrae	PHAGE_Gordon_GTE8_NC_028653								1																		1
Actinomycetes	Bacteria; Bacillati; Actinomycetota; Actinomycetes; Mycobacteriales; Gordoniaceae; Gordonia	Gordonia terrae	PHAGE_Gordon_Nymphadora_NC_031061																	1			1				1		3
Actinomycetes	Bacteria; Bacillati; Actinomycetota; Actinomycetes; Mycobacteriales; Gordoniaceae; Gordonia	Gordonia terrae	PHAGE_Gordon_Yvonnetastic_NC_031230		1					1	1																		3
Actinomycetes	Bacteria; Bacillati; Actinomycetota; Actinomycetes; Mycobacteriales; Mycobacteriaceae; Mycolicibacterium; Mycolicibacterium smegmatis	Mycolicibacterium smegmatis MC2 155	PHAGE_Mycoba_Bipper_NC_031253												1														1
Actinomycetes	Bacteria; Bacillati; Actinomycetota; Actinomycetes; Mycobacteriales; Mycobacteriaceae; Mycolicibacterium; Mycolicibacterium smegmatis	Mycolicibacterium smegmatis MC2 155	PHAGE_Mycoba_Flathead_NC_051659				1																						1
Actinomycetes	Bacteria; Bacillati; Actinomycetota; Actinomycetes; Mycobacteriales; Mycobacteriaceae; Mycolicibacterium; Mycolicibacterium smegmatis	Mycolicibacterium smegmatis MC2 155	PHAGE_Mycoba_Kenuha5_NC_051671				1	1																					2
Actinomycetes	Bacteria; Bacillati; Actinomycetota; Actinomycetes; Mycobacteriales; Mycobacteriaceae	Mycobacterium	PHAGE_Mycoba_Purky_NC_051739									1	1	1		1				1	1	1							7
Actinomycetes	Bacteria; Bacillati; Actinomycetota; Actinomycetes; Mycobacteriales; Mycobacteriaceae; Mycolicibacterium; Mycolicibacterium smegmatis	Mycolicibacterium smegmatis MC2 155	PHAGE_Mycoba_Sparky_NC_026597																				1						1
Actinomycetes	Bacteria; Bacillati; Actinomycetota; Actinomycetes; Kitasatosporales; Streptomycetaceae / Bacteria; Bacillati; Actinomycetota; Actinomycetes; Kitasatosporales; Streptomycetaceae; Kitasatospora	Streptomyces; Kitasatospora aureofaciens	PHAGE_Strept_mu1/6_NC_007967							1	1		1	1		1				2	1	1	1	1	1	1	1	1	15
Bacillota	Bacteria; Bacillati; Bacillota; Bacilli; Bacillales; Anoxybacillaceae; Thermaerobacillus	Thermaerobacillus caldiproteolyticus	PHAGE_Anoxyb_A403_NC_048701								1																1	1	3
Bacillota	Bacteria; Bacillati; Bacillota; Bacilli; Bacillales; Bacillaceae; Bacillus; Bacillus cereus group	Bacillus thuringiensis	PHAGE_Bacill_IEBH_NC_011167																			1							1
Bacillota	Bacteria; Bacillati; Bacillota; Clostridia; Eubacteriales; Clostridiaceae / Bacteria; Bacillati; Bacillota; Clostridia; Peptostreptococcales; Peptostreptococcaceae; Clostridioides	Clostridium; Clostridioides difficile	PHAGE_Clostr_CDKM9_NC_048642					1	1	1	1	1					1		1		1	1							9
Bacillota	Bacteria; Bacillati; Bacillota; Clostridia; Eubacteriales; Clostridiaceae; Clostridium	Clostridium perfringens	PHAGE_Clostr_vB_CpeS_CP51_NC_021325		1	1						1	1	1	1								1		1	1		1	10
Bacillota	Bacteria; Bacillati; Bacillota; Bacilli; Bacillales; Anoxybacillaceae; Geobacillus	Geobacillus sp. E263	PHAGE_Deep_s_D6E_NC_019544					1	1	1									1				1						5
Bacillota	Bacteria; Bacillati; Bacillota; Bacilli; Bacillales; Listeriaceae; Listeria; Listeria monocytogenes	Listeria monocytogenes WSLC1042	PHAGE_Lister_A500_NC_009810								1																		1
Bacillota	Bacteria; Bacillati; Bacillota; Bacilli; Bacillales; Staphylococcaceae; Staphylococcus; Staphylococcus epidermidis	Staphylococcus epidermidis 36-1	PHAGE_Staphy_StB20_like_NC_028821				1																						1
Bacillota	Bacteria; Bacillati; Bacillota; Bacilli; Bacillales; Bacillaceae; Bacillus; Bacillus cereus group	Bacillus cereus	PHAGE_Bacill_phBC6A51_NC_004820	1																									1
Bacillota	Bacteria; Bacillati; Bacillota; Bacilli; Bacillales; Staphylococcaceae; Staphylococcus	Staphylococcus epidermidis	PHAGE_Staphy_Ipla5_NC_018281	1																									1
Bacillota	Bacteria; Bacillati; Bacillota; Bacilli; Bacillales; Bacillaceae; Priestia	Bacillus endophyticus	PHAGE_Bacill_BM5_NC_029069				1	1																					2
Cyanophyceae	Bacteria; Bacillati; Cyanobacteriota/Melainabacteria group; Cyanobacteriota; Cyanophyceae; Synechococcales; Synechococcaceae / Bacteria; Bacillati; Cyanobacteriota/Melainabacteria group; Cyanobacteriota; Cyanophyceae; Synechococcales; Synechococcaceae; Synechococcus	Synechococcus; Synechococcus sp.	PHAGE_Synech_S_CRM01_NC_015569		1					1	1																		3
FCB group	Bacteria; Pseudomonadati; FCB group; Bacteroidota/Chlorobiota group; Bacteroidota; Flavobacteriia; Flavobacteriales; Flavobacteriaceae; Flavobacterium	Flavobacterium sp. LMO9	PHAGE_Flavob_vB_FspS_filifjonk9_1_NC_048831																					1					1
FCB group	Bacteria; Pseudomonadati; FCB group; Bacteroidota/Chlorobiota group; Bacteroidota; Flavobacteriia; Flavobacteriales; Flavobacteriaceae; Flavobacterium	Flavobacterium sp. LMO9	PHAGE_Flavob_vB_FspS_hattifnatt9_1_NC_048832	1			1								1														3
FCB group	Bacteria; Pseudomonadati; FCB group; Bacteroidota/Chlorobiota group; Rhodothermota; Rhodothermia; Rhodothermales; Salisaetaceae; Salisaeta	Salisaeta sp. SP9-1	PHAGE_Salisa_1_NC_017983				1					1										1							3
Spirochaetota	Bacteria; Pseudomonadati; Spirochaetota; Spirochaetia; Leptospirales; Leptospiraceae	Leptospira	PHAGE_Leptos_LE1_NC_048892																					1					1
Spirochaetota	Bacteria; Pseudomonadati; Spirochaetota; Spirochaetia; Leptospirales; Leptospiraceae; Leptospira	Leptospira biflexa	PHAGE_Leptos_LE4_NC_048679																						1				1
Bacteria	Bacteria	Bacteria	PHAGE_Halocy_JM_2012_NC_017975						1						1				1										3
	-	-	Caudoviricetes sp.																		1								1
Methanobacteriota	Archaea; Methanobacteriati; Methanobacteriota; Stenosarchaea group; Halobacteria; Halobacteriales; Haloferacaceae; Halorubrum	Halorubrum saccharovorum	Halorubrum virus BJ1_NC_008695	1																									1
			TOTAL NUMBER OF ORFs	16	18	14	22	24	21	27	27	24	24	23	29	27	28	23	36	29	24	30	28	24	24	31	30	27	630
