# Supplementary material for: Dark Matter Carried by Sinorhizobium meliloti phiLM21-like Prophages
Source: Int J Mol Sci. 2025 Sep 6;26(17):8704. doi: 10.3390/ijms26178704 (PMC12429752; doi:10.3390/ijms26178704)
Supplement: Supplementary file 1 [file ijms-26-08704-s001.zip › Table S9. ORFs of phiLM21-LPhs whose products correspond to bacterial proteins.xlsx]

## Sheet: Table S9A
Table S9A1. The number ORFs in phiLM21-LPhs whose products correspond to bacterial proteins, according to PHASTEST (Sinorhizobium/Ensifer spp.)
Class	Bacterial taxonomy	Bacteria	Groups of phiLM21-like prophages based on sequence similarity and coverage vs. phiLM21 phage																									Total number of ORFs
			Group-1						Group-2									Group-3
Bacterial taxonomy	Bacterial taxonomy	Bacteria	phiRRI128-016	phiM162-016	phiLPU88-031	phiRm41-016	phiUSDA1021-016	phiM270-016	phiBIM-B-442D-016	phiAK83-016	phiCXM1-105-039	phiLPU88-039	phi1132-039	phiKH35c-039	phiUSDA1157-039	phiS35m-039	phiSM11-017	phiT073-031	phiKH46-039	phiAK555-039	phiRm41-039	phiRMO17-039	phiAK21-039	phiUSDA1021-039	phiM270-031	phiBIM-B-442D-039	phiSM11-031
Alphaproteobacteria	Bacteria; Pseudomonadati; Pseudomonadota; Alphaproteobacteria; Hyphomicrobiales; Rhizobiaceae; Sinorhizobium/Ensifer group; Ensifer	Ensifer aridi		1	1	1	1	1	1		1	1	1			1	1	1	2		1	2		1		1	1	20
Alphaproteobacteria	Bacteria; Pseudomonadati; Pseudomonadota; Alphaproteobacteria; Hyphomicrobiales; Rhizobiaceae; Sinorhizobium/Ensifer group; Ensifer	Ensifer adhaerens		1											1						1						2	5
Alphaproteobacteria	Bacteria; Pseudomonadati; Pseudomonadota; Alphaproteobacteria; Hyphomicrobiales; Rhizobiaceae; Sinorhizobium/Ensifer group; Sinorhizobium; (Sinorhizobium glycinis)	Ensifer glycinis	3			2	2	1	1	1							1	1				2					1	15
Alphaproteobacteria	Bacteria; Pseudomonadati; Pseudomonadota; Alphaproteobacteria; Hyphomicrobiales; Rhizobiaceae; Sinorhizobium/Ensifer group; Sinorhizobium; (Sinorhizobium psoraleae)	Ensifer psoraleae	1								1	1	1	1	1	1	1	1	1		1	1		1	1	1	1	16
Alphaproteobacteria	Bacteria; Pseudomonadati; Pseudomonadota; Alphaproteobacteria; Hyphomicrobiales; Rhizobiaceae; Sinorhizobium/Ensifer group; Sinorhizobium; (Sinorhizobium mexicanum)	Ensifer mexicanus				1																						1
Alphaproteobacteria	Bacteria; Pseudomonadati; Pseudomonadota; Alphaproteobacteria; Hyphomicrobiales; Rhizobiaceae; Sinorhizobium/Ensifer group; Ensifer	Ensifer sesbaniae		1	1	1	1	1	1		1	1	1	1		1	1		1		1	1		2		1	1	19
Alphaproteobacteria	Bacteria; Pseudomonadati; Pseudomonadota; Alphaproteobacteria; Hyphomicrobiales; Rhizobiaceae; Sinorhizobium/Ensifer group; Sinorhizobium; (Sinorhizobium sojae)	Ensifer sojae		1	1			3	1													1						7
Alphaproteobacteria	Bacteria; Pseudomonadati; Pseudomonadota; Alphaproteobacteria; Hyphomicrobiales; Rhizobiaceae; Sinorhizobium/Ensifer group	Sinorhizobium		1	1				2	2	5	4	4	1	3	4	6	1	4		4	3		3	4	3	4	59
Alphaproteobacteria	Bacteria; Pseudomonadati; Pseudomonadota; Alphaproteobacteria; Hyphomicrobiales; Rhizobiaceae	Sinorhizobium/Ensifer group						2																				2
Alphaproteobacteria	Bacteria; Pseudomonadati; Pseudomonadota; Alphaproteobacteria; Hyphomicrobiales; Rhizobiaceae; Sinorhizobium/Ensifer group; Sinorhizobium	Sinorhizobium americanum	3	2	4	3	2	1	2	1	3	2	2	6	3	3	3	2	4		5	3		5	1	5	1	66
Alphaproteobacteria	Bacteria; Pseudomonadati; Pseudomonadota; Alphaproteobacteria; Hyphomicrobiales; Rhizobiaceae; Sinorhizobium/Ensifer group; Sinorhizobium	Sinorhizobium arboris		1						1	2					1		1	2			2		3		1		14
Alphaproteobacteria	Bacteria; Pseudomonadati; Pseudomonadota; Alphaproteobacteria; Hyphomicrobiales; Rhizobiaceae; Sinorhizobium/Ensifer group; Sinorhizobium	Sinorhizobium medicae		5	7	2	2	1	3	1	10	10	11	4	5	11	9	2	8		11	6		7	8	12	10	145
Alphaproteobacteria	Bacteria; Pseudomonadati; Pseudomonadota; Alphaproteobacteria; Hyphomicrobiales; Rhizobiaceae; Sinorhizobium/Ensifer group; Sinorhizobium	Sinorhizobium meliloti	1	2	3	1	1	1	2	4		2	2	1	1	1	3	1	1		1	2		1	2		4	37
Alphaproteobacteria	Bacteria; Pseudomonadati; Pseudomonadota; Alphaproteobacteria; Hyphomicrobiales; Rhizobiaceae; Sinorhizobium/Ensifer group; Sinorhizobium	Sinorhizobium saheli	1				1									1			1		2	1		1	1			9
Alphaproteobacteria	Bacteria; Pseudomonadati; Pseudomonadota; Alphaproteobacteria; Hyphomicrobiales; Rhizobiaceae; Sinorhizobium/Ensifer group; Sinorhizobium	Sinorhizobium terangae												1														1
		Total number of ORFs	9	15	18	11	10	11	13	10	23	21	22	15	14	24	25	10	24	0	27	24	0	24	17	24	25	416
Table S9A2. The number ORFs in phiLM21-LPhs whose products correspond to bacterial proteins, according to PHASTEST (another bacterial species)
Class	Bacterial taxonomy	Bacteria	Groups of phiLM21-like prophages based on sequence similarity and coverage vs. phiLM21 phage																									Total number of ORFs
			Group-1						Group-2									Group-3
Bacterial taxonomy	Bacterial taxonomy	Bacteria	phiRRI128-016	phiM162-016	phiLPU88-031	phiRm41-016	phiUSDA1021-016	phiM270-016	phiBIM-B-442D-016	phiAK83-016	phiCXM1-105-039	phiLPU88-039	phi1132-039	phiKH35c-039	phiUSDA1157-039	phiS35m-039	phiSM11-017	phiT073-031	phiKH46-039	phiAK555-039	phiRm41-039	phiRMO17-039	phiAK21-039	phiUSDA1021-039	phiM270-031	phiBIM-B-442D-039	phiSM11-031
Alphaproteobacteria	Bacteria; Pseudomonadati; Pseudomonadota; Alphaproteobacteria; Acetobacterales; Acetobacteraceae; Acetobacter	Acetobacter syzygii			1																							1
Alphaproteobacteria	Bacteria; Pseudomonadati; Pseudomonadota; Alphaproteobacteria; Hyphomicrobiales; Rhizobiaceae; Rhizobium/Agrobacterium group; Agrobacterium; Agrobacterium tumefaciens complex	Agrobacterium tumefaciens									1	1	1		1	1	1		1		1	1		1	1	1	2	14
Alphaproteobacteria	Bacteria; Pseudomonadati; Pseudomonadota; Alphaproteobacteria; Hyphomicrobiales; Xanthobacteraceae; Aquabacter	Aquabacter spiritensis												1														1
Alphaproteobacteria	Bacteria; Pseudomonadati; Pseudomonadota; Alphaproteobacteria; Acetobacterales; Acetobacteraceae; Ameyamaea	Ameyamaea chiangmaiensis																									1	1
Alphaproteobacteria	Bacteria; Pseudomonadati; Pseudomonadota; Alphaproteobacteria; Hyphomicrobiales; Phyllobacteriaceae; Aminobacter	Aminobacter aminovorans																	1									1
Alphaproteobacteria	Bacteria; Pseudomonadati; Pseudomonadota; Alphaproteobacteria; Hyphomicrobiales; Aurantimonadaceae; Aureimonas	Aureimonas ureilytica																			1							1
Alphaproteobacteria	Bacteria; Pseudomonadati; Pseudomonadota; Alphaproteobacteria; Hyphomicrobiales; Nitrobacteraceae; Bradyrhizobium	Bradyrhizobium pachyrhizi						1																				1
Alphaproteobacteria	Bacteria; Pseudomonadati; Pseudomonadota; Alphaproteobacteria; Hyphomicrobiales; Nitrobacteraceae; Bradyrhizobium	Bradyrhizobium rifense							1							1												2
Alphaproteobacteria	Bacteria; Pseudomonadati; Pseudomonadota; Alphaproteobacteria; Caulobacterales; Caulobacteraceae; Brevundimonas	Brevundimonas fluminis													1													1
Alphaproteobacteria	Bacteria; Pseudomonadati; Pseudomonadota; Alphaproteobacteria; Hyphomicrobiales; Brucellaceae; Brucella/Ochrobactrum group	Brucella		1				1							1						1							4
Alphaproteobacteria	Bacteria; Pseudomonadati; Pseudomonadota; Alphaproteobacteria; Hyphomicrobiales; Phyllobacteriaceae; Chelativorans; unclassified Chelativorans	Chelativorans sp. BNC1																							1		1	2
Alphaproteobacteria	Bacteria; Pseudomonadati; Pseudomonadota; Alphaproteobacteria; Hyphomicrobiales; Cohaesibacteraceae; Cohaesibacter	Cohaesibacter marisflavi																1										1
Alphaproteobacteria	Bacteria; Pseudomonadati; Pseudomonadota; Alphaproteobacteria; Rhodospirillales; Rhodospirillaceae; Denitrobaculum	Denitrobaculum tricleocarpae					1																					1
Alphaproteobacteria	Bacteria; Pseudomonadati; Pseudomonadota; Alphaproteobacteria; Hyphomicrobiales; Devosiaceae; Devosia	Devosia epidermidihirudinis															1											1
Alphaproteobacteria	Bacteria; Pseudomonadati; Pseudomonadota; Alphaproteobacteria; Hyphomicrobiales; Devosiaceae; Devosia	Devosia submarina																									1	1
Alphaproteobacteria	Bacteria; Pseudomonadati; Pseudomonadota; Alphaproteobacteria; Hyphomicrobiales; Devosiaceae; Devosia	Devosia riboflavina																				2						2
Alphaproteobacteria	Bacteria; Pseudomonadati; Pseudomonadota; Alphaproteobacteria; Hyphomonadales; Hyphomonadaceae; Henriciella	Henriciella litoralis														1												1
Alphaproteobacteria	Bacteria; Pseudomonadati; Pseudomonadota; Alphaproteobacteria; Rhodobacterales; Paracoccaceae; Marinibacterium	Marinibacterium profundimaris	1							1																		2
Alphaproteobacteria	Bacteria; Pseudomonadati; Pseudomonadota; Alphaproteobacteria; Hyphomicrobiales; Aurantimonadaceae; Martelella	Martelella limonii												1														1
Alphaproteobacteria	Bacteria; Pseudomonadati; Pseudomonadota; Alphaproteobacteria; Hyphomicrobiales; Phyllobacteriaceae; Allomesorhizobium; Allomesorhizobium alhagi	Mesorhizobium alhagi				1	1																					2
Alphaproteobacteria	Bacteria; Pseudomonadati; Pseudomonadota; Alphaproteobacteria; Hyphomicrobiales; Phyllobacteriaceae; Mesorhizobium	Mesorhizobium qingshengii						1																			1	2
Alphaproteobacteria	Bacteria; Pseudomonadati; Pseudomonadota; Alphaproteobacteria; Hyphomicrobiales; Phyllobacteriaceae; Pseudaminobacter; (Pseudaminobacter soli)	Mesorhizobium soli																	1		1							2
Alphaproteobacteria	Bacteria; Pseudomonadati; Pseudomonadota; Alphaproteobacteria; Hyphomicrobiales; Phyllobacteriaceae; Mesorhizobium	Mesorhizobium sophorae						1			1															1		3
Alphaproteobacteria	Bacteria; Pseudomonadati; Pseudomonadota; Alphaproteobacteria; Hyphomicrobiales; Phyllobacteriaceae; Mesorhizobium	Mesorhizobium hawassense						1																				1
Alphaproteobacteria	Bacteria; Pseudomonadati; Pseudomonadota; Alphaproteobacteria; Hyphomicrobiales; Phyllobacteriaceae; Mesorhizobium	Mesorhizobium helmanticense																				1		1				2
Alphaproteobacteria	Bacteria; Pseudomonadati; Pseudomonadota; Alphaproteobacteria; Hyphomicrobiales; Phyllobacteriaceae; Mesorhizobium	Mesorhizobium mediterraneum														1												1
Alphaproteobacteria	Bacteria; Pseudomonadati; Pseudomonadota; Alphaproteobacteria; Hyphomicrobiales; Phyllobacteriaceae; Mesorhizobium	Mesorhizobium plurifarium																				1						1
Alphaproteobacteria	Bacteria; Pseudomonadati; Pseudomonadota; Alphaproteobacteria; Hyphomicrobiales; Phyllobacteriaceae; Mesorhizobium	Mesorhizobium wenxiniae							1																1			2
Alphaproteobacteria	Bacteria; Pseudomonadati; Pseudomonadota; Alphaproteobacteria; Hyphomicrobiales; Beijerinckiaceae; Methylocapsa	Methylocapsa palsarum																									1	1
Alphaproteobacteria	Bacteria; Pseudomonadati; Pseudomonadota; Alphaproteobacteria; Hyphomicrobiales; Methylobacteriaceae; Microvirga	Microvirga ossetica									1																	1
Alphaproteobacteria	Bacteria; Pseudomonadati; Pseudomonadota; Alphaproteobacteria; Hyphomicrobiales; Rhizobiaceae; Rhizobium/Agrobacterium group; Neorhizobium	Neorhizobium tomejilense									1																	1
Alphaproteobacteria	Bacteria; Pseudomonadati; Pseudomonadota; Alphaproteobacteria; Sphingomonadales; Sphingomonadaceae; Novosphingobium	Novosphingobium barchaimii												1														1
Alphaproteobacteria	Bacteria; Pseudomonadati; Pseudomonadota; Alphaproteobacteria; Sphingomonadales; Sphingomonadaceae; Novosphingobium	Novosphingobium resinovorum												1		1								1		1		4
Alphaproteobacteria	Bacteria; Pseudomonadati; Pseudomonadota; Alphaproteobacteria; Hyphomicrobiales; Brucellaceae; Brucella/Ochrobactrum group; Brucella; (Brucella oryzae)	Ochrobactrum oryzae		1																					1		1	3
Alphaproteobacteria	Bacteria; Pseudomonadati; Pseudomonadota; Alphaproteobacteria; Hyphomicrobiales; Brucellaceae; Brucella/Ochrobactrum group; Brucella; (Brucella lupini)	Ochrobactrum lupini									1																	1
Alphaproteobacteria	Bacteria; Pseudomonadati; Pseudomonadota; Alphaproteobacteria; Hyphomicrobiales; Nitrobacteraceae; Afipia; (Afipia carboxidovorans)	Oligotropha carboxidovorans													1													1
Alphaproteobacteria	Bacteria; Pseudomonadati; Pseudomonadota; Alphaproteobacteria; Hyphomicrobiales; Ahrensiaceae; Oricola	Oricola cellulosilytica																1										1
Alphaproteobacteria	Bacteria; Pseudomonadati; Pseudomonadota; Alphaproteobacteria; Hyphomicrobiales; Rhizobiaceae; Rhizobium/Agrobacterium group; Pararhizobium	Pararhizobium antarcticum			2			1	1	1								1							1		1	8
Alphaproteobacteria	Bacteria; Pseudomonadati; Pseudomonadota; Alphaproteobacteria; Hyphomicrobiales; Rhizobiaceae; Rhizobium/Agrobacterium group; Pararhizobium	Pararhizobium haloflavum	1																									1
Alphaproteobacteria	Bacteria; Pseudomonadati; Pseudomonadota; Alphaproteobacteria; Hyphomicrobiales; Rhizobiaceae; Rhizobium/Agrobacterium group; Pararhizobium	Pararhizobium polonicum		1		1	1		1	1																		5
Alphaproteobacteria	Bacteria; Pseudomonadati; Pseudomonadota; Alphaproteobacteria; Caulobacterales; Caulobacteraceae; Phenylobacterium	Phenylobacterium immobile		1		1		1																	1		1	5
Alphaproteobacteria	Bacteria; Pseudomonadati; Pseudomonadota; Alphaproteobacteria; Hyphomicrobiales; Phyllobacteriaceae; Phyllobacterium	Phyllobacterium phragmitis																1										1
Alphaproteobacteria	Bacteria; Pseudomonadati; Pseudomonadota; Alphaproteobacteria; Hyphomicrobiales; Ancalomicrobiaceae; Prosthecodimorpha	Prosthecomicrobium hirschii															1											1
Alphaproteobacteria	Bacteria; Pseudomonadati; Pseudomonadota; Alphaproteobacteria; Hyphomicrobiales; Phyllobacteriaceae; Pseudaminobacter	Pseudaminobacter salicylatoxidans							1	1	1	1	1	1	1			1	1		1	1		1	1	1	1	15
Alphaproteobacteria	Bacteria; Pseudomonadati; Pseudomonadota; Alphaproteobacteria; Hyphomicrobiales; Rhizobiaceae; Rhizobium/Agrobacterium group; Pseudorhizobium	Pseudorhizobium pelagicum									1				1	1								1				4
Alphaproteobacteria	Bacteria; Pseudomonadati; Pseudomonadota; Alphaproteobacteria; Hyphomicrobiales; Hyphomicrobiales incertae sedis; Pseudorhodoplanes	Pseudorhodoplanes sinuspersici		1				2	1																			4
Alphaproteobacteria	Bacteria; Pseudomonadati; Pseudomonadota; Alphaproteobacteria; Hyphomicrobiales; Rhizobiaceae; Rhizobium/Agrobacterium group	Rhizobium	1											1		1												3
Alphaproteobacteria	Bacteria; Pseudomonadati; Pseudomonadota; Alphaproteobacteria; Hyphomicrobiales; Rhizobiaceae; Metarhizobium; (Metarhizobium album)	Rhizobium album			1					1									1								1	4
Alphaproteobacteria	Bacteria; Pseudomonadati; Pseudomonadota; Alphaproteobacteria; Hyphomicrobiales; Rhizobiaceae; Rhizobium/Agrobacterium group; Rhizobium	Rhizobium altiplani															1											1
Alphaproteobacteria	Bacteria; Pseudomonadati; Pseudomonadota; Alphaproteobacteria; Hyphomicrobiales; Rhizobiaceae; Rhizobium/Agrobacterium group; Pseudorhizobium; (Pseudorhizobium endolithicum)	Rhizobium endolithicum		1																								1
Alphaproteobacteria	Bacteria; Pseudomonadati; Pseudomonadota; Alphaproteobacteria; Hyphomicrobiales; Rhizobiaceae; Rhizobium/Agrobacterium group; Rhizobium	Rhizobium etli	1			1						1	1															4
Alphaproteobacteria	Bacteria; Pseudomonadati; Pseudomonadota; Alphaproteobacteria; Hyphomicrobiales; Rhizobiaceae; Rhizobium/Agrobacterium group; Rhizobium	Rhizobium favelukesii		1				1			1	2	2	1	1			2	1			1		1	1		1	16
Alphaproteobacteria	Bacteria; Pseudomonadati; Pseudomonadota; Alphaproteobacteria; Hyphomicrobiales; Rhizobiaceae; Rhizobium/Agrobacterium group; Rhizobium	Rhizobium freirei						1	1									1									1	4
Alphaproteobacteria	Bacteria; Pseudomonadati; Pseudomonadota; Alphaproteobacteria; Hyphomicrobiales; Rhizobiaceae; Rhizobium/Agrobacterium group; Rhizobium	Rhizobium gallicum	1			2							1	1	1											1		7
Alphaproteobacteria	Bacteria; Pseudomonadati; Pseudomonadota; Alphaproteobacteria; Hyphomicrobiales; Rhizobiaceae; Rhizobium/Agrobacterium group; Rhizobium	Rhizobium giardinii																									1	1
Alphaproteobacteria	Bacteria; Pseudomonadati; Pseudomonadota; Alphaproteobacteria; Hyphomicrobiales; Rhizobiaceae; Rhizobium/Agrobacterium group; Rhizobium; Rhizobium mongolense; (Rhizobium mongolense subsp. loessense)	Rhizobium loessense		1					1	1																		3
Alphaproteobacteria	Bacteria; Pseudomonadati; Pseudomonadota; Alphaproteobacteria; Hyphomicrobiales; Rhizobiaceae; Rhizobium/Agrobacterium group; Rhizobium	Rhizobium lusitanum			1	1	1																		1		1	5
Alphaproteobacteria	Bacteria; Pseudomonadati; Pseudomonadota; Alphaproteobacteria; Hyphomicrobiales; Rhizobiaceae; Rhizobium/Agrobacterium group; Pseudorhizobium; (Pseudorhizobium marinum)	Rhizobium marinum	1			1		1								1		1						1				6
Alphaproteobacteria	Bacteria; Pseudomonadati; Pseudomonadota; Alphaproteobacteria; Hyphomicrobiales; Rhizobiaceae; Rhizobium/Agrobacterium group; Rhizobium	Rhizobium mongolense			2																							2
Alphaproteobacteria	Bacteria; Pseudomonadati; Pseudomonadota; Alphaproteobacteria; Hyphomicrobiales; Rhizobiaceae; Rhizobium/Agrobacterium group; Rhizobium	Rhizobium sophorae	1																									1
Alphaproteobacteria	Bacteria; Pseudomonadati; Pseudomonadota; Alphaproteobacteria; Hyphomicrobiales; Rhizobiaceae; Rhizobium/Agrobacterium group; Rhizobium	Rhizobium sophoriradicis														1												1
Alphaproteobacteria	Bacteria; Pseudomonadati; Pseudomonadota; Alphaproteobacteria; Hyphomicrobiales; Rhizobiaceae; Rhizobium/Agrobacterium group; Rhizobium	Rhizobium subbaraonis	1	1			1							2		1	1				1			1	1			10
Alphaproteobacteria	Bacteria; Pseudomonadati; Pseudomonadota; Alphaproteobacteria; Hyphomicrobiales; Rhizobiaceae; Rhizobium/Agrobacterium group; Allorhizobium; (Allorhizobium taibaishanense)	Rhizobium taibaishanense															1											1
Alphaproteobacteria	Bacteria; Pseudomonadati; Pseudomonadota; Alphaproteobacteria; Hyphomicrobiales; Rhizobiaceae	Rhizobium/Agrobacterium group												1														1
Alphaproteobacteria	Bacteria; Pseudomonadati; Pseudomonadota; Alphaproteobacteria; Rhodothalassiales; Rhodothalassiaceae; Rhodothalassium	Rhodothalassium salexigens			1									1														2
Alphaproteobacteria	Bacteria; Pseudomonadati; Pseudomonadota; Alphaproteobacteria; Rhodobacterales; Paracoccaceae; Roseinatronobacter	Roseibaca calidilacus												1														1
Alphaproteobacteria	Bacteria; Pseudomonadati; Pseudomonadota; Alphaproteobacteria; Rhodobacterales; Roseobacteraceae; Roseivivax	Roseivivax marinus																							1			1
Alphaproteobacteria	Bacteria; Pseudomonadati; Pseudomonadota; Alphaproteobacteria; Rhodobacterales; Roseobacteraceae; Salipiger	Salipiger mucosus														1								1				2
Alphaproteobacteria	Bacteria; Pseudomonadati; Pseudomonadota; Alphaproteobacteria; Rhodobacterales; Roseobacteraceae; Salipiger	Salipiger thiooxidans								1																		1
Alphaproteobacteria	Bacteria; Pseudomonadati; Pseudomonadota; Alphaproteobacteria; Hyphomicrobiales; Rhizobiaceae; Shinella	Shinella granuli				2																						2
Alphaproteobacteria	Bacteria; Pseudomonadati; Pseudomonadota; Alphaproteobacteria; Sphingomonadales; Sphingomonadaceae; Rhizorhabdus; (Rhizorhabdus histidinilytica)	Sphingomonas histidinilytica			1																							1
Alphaproteobacteria	Bacteria; Pseudomonadati; Pseudomonadota; Alphaproteobacteria; Hyphomicrobiales; Devosiaceae; Paradevosia; (Paradevosia tibetensis)	Youhaiella tibetensis	1	1	1	1	1	1	1	1																		8
Betaproteobacteria	Bacteria; Pseudomonadati; Pseudomonadota; Betaproteobacteria; Neisseriales; Chitinibacteraceae; Andreprevotia	Andreprevotia chitinilytica																	1									1
FCB group	Bacteria; Pseudomonadati; FCB group; Bacteroidota/Chlorobiota group; Bacteroidota; Cytophagia; Cytophagales; Hymenobacteraceae; Hymenobacter	Hymenobacter nivis																1										1
Gammaproteobacteria	Bacteria; Pseudomonadati; Pseudomonadota; Gammaproteobacteria; Aeromonadales; Aeromonadaceae; Aeromonas	Aeromonas rivipollensis												1														1
Gammaproteobacteria	Bacteria; Pseudomonadati; Pseudomonadota; Gammaproteobacteria; Moraxellales; Moraxellaceae; Acinetobacter	Acinetobacter calcoaceticus/baumannii complex																			1							1
Gammaproteobacteria	Bacteria; Pseudomonadati; Pseudomonadota; Gammaproteobacteria; Nevskiales; Algiphilaceae; Algiphilus	Algiphilus aromaticivorans																1										1
Gammaproteobacteria	Bacteria; Pseudomonadati; Pseudomonadota; Gammaproteobacteria; Oceanospirillales; Hahellaceae; Hahella	Hahella chejuensis																			1							1
Gammaproteobacteria	Bacteria; Pseudomonadati; Pseudomonadota; Gammaproteobacteria; Pseudomonadales; Pseudomonadaceae	Pseudomonas																					2					2
Alphaproteobacteria	Bacteria; Pseudomonadati; Pseudomonadota; Alphaproteobacteria; Hyphomicrobiales	Hyphomicrobiales		1							2	1	1	1	1	1		2	1		1	1		1		1		15
		Total number of ORFs	9	11	10	11	6	13	9	8	10	6	7	15	9	12	6	13	8	0	9	8	2	10	11	6	16	225

## Sheet: Table S9B
Table S9B. The predicted functions of ORFs in phiLM21-LPhs whose products correspond to bacterial proteins according to PHASTEST
Bacterial species	Predicted protein functions	Groups of phiLM21-like prophages based on sequence similarity and coverage vs. phiLM21 phage
		Group-1						Group-2									Group-3
		phiRRI128-016	phiM162-016	phiLPU88-031	phiRm41-016	phiUSDA1021-016	phiM270-016	phiBIM-B-442D-016	phiAK83-016	phiCXM1-105-039	phiLPU88-039	phi1132-039	phiKH35c-039	phiUSDA1157-039	phiS35m-039	phiSM11-017	phiT073-031	phiKH46-039	phiAK555-039	phiRm41-039	phiRMO17-039	phiAK21-039	phiUSDA1021-039	phiM270-031	phiBIM-B-442D-039	phiSM11-031
Sinorhizobium/Ensifer spp.	calcium-binding protein			+									+
	chromosomal replication initiator protein DnaA						+
	GcrA cell cycle regulator		+								+	+		+											+
	immunity protein 32																						+
	IS256-like element ISRm3 family transposase											+
	lipopolysaccharide biosynthesis protein			+
	low affinity iron permease family protein			+
	necrosis-inducing protein																									+
	NUDIX hydrolase										+	+													+
	peptidoglycan-binding protein		+	+	+	+	+	+		+	+	+	+		+	+		+		+	+		2+		+	+
	PhnA-like protein										+	+		+	+
	potassium transporter Kup										+	+														+
	protease												+
	restriction endonuclease or methylase																				+				+
	SMI1/KNR4 family protein																	+			+
	thiol reductase thioredoxin																									+
	thioredoxin																							+
	TlpA family protein disulfide reductase								+		+	+
Another bacterial species	ammonia monooxygenase												+		+								+		+
	ATP-binding protein																									+
	FkbM family methyltransferase												+
	IS21 family transposase																									+
	IS5 family transposase						+
	Multifunctional non-homologous end joining protein LigD																					+
	MULTISPECIES: Arc family DNA-binding protein																			+
	MULTISPECIES: EthD family reductase												+
	MULTISPECIES: Flp family type Ivb pilin									+							+
	redoxin family protein							+																+
	three-Cys-motif partner protein TcmP									+				+	+								+
	TlpA family protein disulfide reductase						2+																			+
	UPF0335 protein NGR_c28390																					+
